# Supplementary material for: 2-(2-Nitro­anilino)-4,5,6,7-tetra­hydro­benzo[b]thio­phene-3-carbonitrile
Source: Acta Crystallogr Sect E Struct Rep Online. 2010 Sep 11;66(Pt 10):o2543. doi: 10.1107/S1600536810035439 (PMC2983395; doi:10.1107/S1600536810035439)
Supplement: Supplementary file 1 [file e-66-o2543-sup1.cif]

##############################################################################
###                                                                        ###
###        Electronic paper (Acta Crystallographica Section E)             ###
###                                                                        ###
##############################################################################
#                                                                            #
# This CIF contains the data in a paper accepted for publication in Acta     #
# Crystallographica Section E. It conforms to the requirements of Notes      #
# for Authors for Section E, and has been peer reviewed under the auspices   #
# of the IUCr Commission on Journals.                                        #
#                                                                            #
# Full details of the Crystallographic Information File format               #
# are given in the paper "The Crystallographic Information File (CIF):       #
# a New Standard Archive File for Crystallography" by S. R. Hall, F. H.      #
# Allen and I. D. Brown [Acta Cryst. (1991), A47, 655-685].                  #
#                                                                            #
# The current version of the core CIF dictionary is obtainable from          #
# ftp://ftp.iucr.org/pub/cif_core.dic. The current version number is 2.4.    #
#                                                                            #
# Software is freely available for graphical display of the structure(s) in  #
# this CIF.  For information consult the CIF home page http://www.iucr.org/  #
# cif/home.html                                                              #
#                                                                            #
# This file may be used for bona fide research purposes within the           #
# scientific community so long as proper attribution is given to the journal # 
# article from which it was obtained.                                        #
#                                                                            #
##############################################################################
                                             
data_I
_audit_creation_method     SHELXL-97
_chemical_name_systematic
;
2-(2-Nitroanilino)-4,5,6,7-tetrahydrobenzo[<i>b</i>]thiophene-3-carbonitrile
;
_chemical_name_common     ?
_chemical_formula_moiety     'C15 H13 N3 O2 S'
_chemical_formula_sum     'C15 H13 N3 O2 S'
_chemical_formula_iupac     'C15 H13 N3 O2 S'
_chemical_formula_weight     299.34
_chemical_melting_point     ?
_symmetry_cell_setting     monoclinic
_symmetry_space_group_name_H-M     'P 21/c'
_symmetry_space_group_name_Hall     '-P 2ybc'
loop_
    _symmetry_equiv_pos_as_xyz
    'x, y, z'
    '-x, y+1/2, -z+1/2'
    '-x, -y, -z'
    'x, -y-1/2, z-1/2'
_cell_length_a     13.2764(4)
_cell_length_b     13.4447(7)
_cell_length_c     8.2237(4)
_cell_angle_alpha     90.00
_cell_angle_beta     106.794(2)
_cell_angle_gamma     90.00
_cell_volume     1405.30(11)
_cell_formula_units_Z     4
_cell_measurement_reflns_used     4953
_cell_measurement_theta_min     2.91
_cell_measurement_theta_max     27.48
_cell_measurement_temperature     295(2)
_exptl_crystal_description     prism
_exptl_crystal_colour     yellow
_exptl_crystal_size_max     0.265
_exptl_crystal_size_mid     0.187
_exptl_crystal_size_min     0.171
_exptl_crystal_density_diffrn     1.415
_exptl_crystal_density_meas     ?
_exptl_crystal_density_method     'not measured'
_exptl_crystal_F_000     624
_exptl_absorpt_coefficient_mu     0.238
_exptl_absorpt_correction_type     none
_exptl_absorpt_process_details     ?
_exptl_absorpt_correction_T_min     ?
_exptl_absorpt_correction_T_max     ?
_exptl_special_details
;
;
_diffrn_ambient_temperature     295
_diffrn_radiation_type     MoK\a
_diffrn_radiation_wavelength     0.71073
_diffrn_radiation_source     'Enraf Nonius FR590'
_diffrn_radiation_monochromator     'horizonally mounted graphite crystal'
_diffrn_measurement_device_type     'Nonius KappaCCD'
_diffrn_measurement_method     'CCD rotation images,thick slices'
_diffrn_detector_area_resol_mean     9
_diffrn_reflns_number     9590
_diffrn_reflns_av_R_equivalents     0.0513
_diffrn_reflns_av_sigmaI/netI     0.0431
_diffrn_reflns_theta_min     3.00
_diffrn_reflns_theta_max     27.51
_diffrn_reflns_theta_full     27.51
_diffrn_measured_fraction_theta_max     0.967
_diffrn_measured_fraction_theta_full     0.967
_diffrn_reflns_limit_h_min     -17
_diffrn_reflns_limit_h_max     17
_diffrn_reflns_limit_k_min     -17
_diffrn_reflns_limit_k_max     17
_diffrn_reflns_limit_l_min     -9
_diffrn_reflns_limit_l_max     10
_refine_special_details
;
Refinement of <i>F</i>^2^ against ALL reflections. The weighted <i>R</i>-factor
<i>wR</i> and goodness of fit <i>S</i> are based on <i>F</i>^2^, conventional
<i>R</i>-factors <i>R</i> are based on <i>F</i>, with <i>F</i> set to zero for
negative <i>F</i>^2^. The threshold expression of <i>F</i>^2^ >
\s(<i>F</i>^2^) is used only for calculating <i>R</i>-factors(gt) <i>etc</i>.
and is not relevant to the choice of reflections for refinement.
<i>R</i>-factors based on <i>F</i>^2^ are statistically about twice as large
as those based on <i>F</i>, and <i>R</i>- factors based on ALL data will be
even larger.
;
_reflns_number_total     3241
_reflns_number_gt     2351
_reflns_threshold_expression     I>2sigma(I)
_refine_ls_structure_factor_coef     Fsqd
_refine_ls_matrix_type     full
_refine_ls_R_factor_all     0.0781
_refine_ls_R_factor_gt     0.0572
_refine_ls_wR_factor_gt     0.1527
_refine_ls_wR_factor_ref     0.1741
_refine_ls_goodness_of_fit_ref     1.062
_refine_ls_restrained_S_all     1.062
_refine_ls_number_reflns     3241
_refine_ls_number_parameters     192
_refine_ls_number_restraints     0
_refine_ls_hydrogen_treatment     constr
_refine_ls_weighting_scheme     calc
_refine_ls_weighting_details
         'calc w=1/[\s^2^(Fo^2^)+(0.1015P)^2^+0.2662P] where P=(Fo^2^+2Fc^2^)/3'
_atom_sites_solution_hydrogens     geom
_atom_sites_solution_primary     direct
_atom_sites_solution_secondary     difmap
_refine_ls_shift/su_max     0.000
_refine_ls_shift/su_mean     0.000
_refine_diff_density_max     0.454
_refine_diff_density_min     -0.382
_refine_ls_extinction_method     'SHELXL97 (Sheldrick, 2008)'
_refine_ls_extinction_coef     0.133(13)
_refine_ls_extinction_expression
                                  'Fc^*^=kFc[1+0.001xFc^2^\l^3^/sin(2\q)]^-1/4^'
loop_
    _atom_type_symbol
    _atom_type_description
    _atom_type_scat_dispersion_real
    _atom_type_scat_dispersion_imag
    _atom_type_scat_source
    'C' 'C' 0.0033 0.0016
                         'International Tables Vol C Tables 4.2.6.8 and 6.1.1.4'
    'H' 'H' 0.0000 0.0000
                         'International Tables Vol C Tables 4.2.6.8 and 6.1.1.4'
    'N' 'N' 0.0061 0.0033
                         'International Tables Vol C Tables 4.2.6.8 and 6.1.1.4'
    'O' 'O' 0.0106 0.0060
                         'International Tables Vol C Tables 4.2.6.8 and 6.1.1.4'
    'S' 'S' 0.1246 0.1234
                         'International Tables Vol C Tables 4.2.6.8 and 6.1.1.4'
_computing_data_collection     'COLLECT (Nonius, 1997)'
_computing_cell_refinement     'SCALEPACK (Otwinowski & Minor, 1997)'
_computing_data_reduction     'DENZO (Otwinowski & Minor, 1997) and SCALEPACK'
_computing_structure_solution     'SHELXS97 (Sheldrick, 2008)'
_computing_structure_refinement     'SHELXL97 (Sheldrick, 2008)'
_computing_molecular_graphics     'ORTEP-3 for Windows (Farrugia, 1997)'
_computing_publication_material     'WinGX (Farrugia, 1999)'
loop_
    _atom_site_type_symbol
    _atom_site_label
    _atom_site_fract_x
    _atom_site_fract_y
    _atom_site_fract_z
    _atom_site_U_iso_or_equiv
    _atom_site_adp_type
    _atom_site_calc_flag
    _atom_site_refinement_flags
    _atom_site_occupancy
    _atom_site_disorder_assembly
    _atom_site_disorder_group
    C C1 -0.22931(15) -0.11377(16) -0.8690(3) 0.0489(5) Uani d . 1 . .
    C C2 -0.17013(15) -0.19140(16) -0.7859(2) 0.0470(5) Uani d . 1 . .
    C C3 -0.06070(15) -0.16847(17) -0.7171(3) 0.0494(5) Uani d . 1 . .
    C C4 0.02377(17) -0.2391(2) -0.6205(3) 0.0620(6) Uani d . 1 . .
    H H4A 0.0009 -0.2717 -0.5322 0.074 Uiso calc R 1 . .
    H H4B 0.0352 -0.2898 -0.6972 0.074 Uiso calc R 1 . .
    C C5 0.1254(2) -0.1846(3) -0.5417(5) 0.1058(12) Uani d . 1 . .
    H H5A 0.1231 -0.1586 -0.4328 0.127 Uiso calc R 1 . .
    H H5B 0.1823 -0.2325 -0.5196 0.127 Uiso calc R 1 . .
    C C6 0.1505(2) -0.1041(3) -0.6378(6) 0.1056(13) Uani d . 1 . .
    H H6A 0.1667 -0.1319 -0.7362 0.127 Uiso calc R 1 . .
    H H6B 0.2138 -0.0720 -0.5686 0.127 Uiso calc R 1 . .
    C C7 0.06661(19) -0.0251(2) -0.6990(4) 0.0700(7) Uani d . 1 . .
    H H7A 0.0705 0.0225 -0.6088 0.084 Uiso calc R 1 . .
    H H7B 0.0783 0.0102 -0.7948 0.084 Uiso calc R 1 . .
    C C8 -0.04015(15) -0.07297(18) -0.7510(3) 0.0540(5) Uani d . 1 . .
    C C9 -0.41366(15) -0.11662(14) -0.8689(3) 0.0449(5) Uani d . 1 . .
    C C10 -0.38494(18) -0.10942(18) -0.6915(3) 0.0560(6) Uani d . 1 . .
    H H10 -0.3142 -0.1031 -0.6314 0.067 Uiso calc R 1 . .
    C C11 -0.4588(2) -0.1114(2) -0.6043(3) 0.0649(6) Uani d . 1 . .
    H H11 -0.4374 -0.1062 -0.4865 0.078 Uiso calc R 1 . .
    C C12 -0.5649(2) -0.1210(2) -0.6897(4) 0.0703(7) Uani d . 1 . .
    H H12 -0.6145 -0.1229 -0.6298 0.084 Uiso calc R 1 . .
    C C13 -0.59545(18) -0.12779(18) -0.8620(4) 0.0622(6) Uani d . 1 . .
    H H13 -0.6665 -0.1338 -0.9202 0.075 Uiso calc R 1 . .
    C C14 -0.52138(16) -0.12570(15) -0.9526(3) 0.0486(5) Uani d . 1 . .
    C C15 -0.21465(15) -0.28666(18) -0.7727(3) 0.0519(5) Uani d . 1 . .
    N N1 -0.25004(17) -0.36281(16) -0.7606(3) 0.0673(6) Uani d . 1 . .
    N N2 -0.33714(13) -0.11309(15) -0.9523(2) 0.0524(5) Uani d . 1 . .
    H H2 -0.3569 -0.1103 -1.0614 0.063 Uiso calc R 1 . .
    N N3 -0.56173(15) -0.13233(14) -1.1361(3) 0.0572(5) Uani d . 1 . .
    O O1 -0.49971(14) -0.12880(15) -1.2218(2) 0.0713(5) Uani d . 1 . .
    O O2 -0.65641(14) -0.14080(17) -1.2012(3) 0.0866(6) Uani d . 1 . .
    S S1 -0.15219(4) -0.01029(5) -0.86321(8) 0.0610(3) Uani d . 1 . .
loop_
    _atom_site_aniso_label
    _atom_site_aniso_U_11
    _atom_site_aniso_U_22
    _atom_site_aniso_U_33
    _atom_site_aniso_U_12
    _atom_site_aniso_U_13
    _atom_site_aniso_U_23
    C1 0.0350(10) 0.0626(12) 0.0490(11) 0.0004(8) 0.0119(8) 0.0021(9)
    C2 0.0348(9) 0.0602(12) 0.0452(10) 0.0001(8) 0.0105(8) 0.0005(9)
    C3 0.0342(10) 0.0649(12) 0.0479(10) 0.0015(8) 0.0103(8) -0.0039(9)
    C4 0.0414(11) 0.0756(15) 0.0637(13) 0.0065(10) 0.0066(10) 0.0019(12)
    C5 0.0452(15) 0.113(3) 0.134(3) 0.0006(15) -0.0129(17) 0.017(2)
    C6 0.0401(14) 0.111(3) 0.155(4) -0.0094(14) 0.0110(17) 0.012(2)
    C7 0.0415(11) 0.0811(17) 0.0843(17) -0.0116(11) 0.0133(11) -0.0086(14)
    C8 0.0371(10) 0.0652(13) 0.0598(12) -0.0011(9) 0.0140(9) -0.0044(10)
    C9 0.0365(9) 0.0465(10) 0.0504(10) 0.0035(7) 0.0104(8) 0.0042(8)
    C10 0.0433(11) 0.0699(14) 0.0537(12) 0.0050(10) 0.0123(9) 0.0017(10)
    C11 0.0588(14) 0.0817(17) 0.0590(13) 0.0141(12) 0.0246(11) 0.0063(12)
    C12 0.0552(14) 0.0834(18) 0.0825(18) 0.0101(12) 0.0363(13) 0.0121(14)
    C13 0.0391(11) 0.0643(14) 0.0836(17) 0.0018(9) 0.0182(11) 0.0075(12)
    C14 0.0375(10) 0.0461(10) 0.0590(12) 0.0030(8) 0.0088(9) 0.0038(9)
    C15 0.0373(10) 0.0654(13) 0.0502(11) 0.0030(9) 0.0081(8) 0.0052(10)
    N1 0.0534(11) 0.0684(13) 0.0759(13) -0.0033(10) 0.0121(10) 0.0102(10)
    N2 0.0335(8) 0.0765(12) 0.0444(9) 0.0030(8) 0.0069(7) 0.0035(8)
    N3 0.0420(9) 0.0574(11) 0.0631(11) 0.0020(8) 0.0010(8) -0.0018(9)
    O1 0.0580(10) 0.0953(14) 0.0540(9) -0.0013(9) 0.0056(8) 0.0017(9)
    O2 0.0413(9) 0.1135(16) 0.0871(13) 0.0028(9) -0.0099(9) -0.0141(11)
    S1 0.0445(4) 0.0594(4) 0.0757(5) -0.0014(2) 0.0119(3) 0.0052(3)
_geom_special_details
;
All e.s.d.'s (except the e.s.d. in the dihedral angle between two l.s. planes)
are estimated using the full covariance matrix. The cell e.s.d.'s are taken
into account individually in the estimation of e.s.d.'s in distances, angles
and torsion angles; correlations between e.s.d.'s in cell parameters are only
used when they are defined by crystal symmetry. An approximate (isotropic)
treatment of cell e.s.d.'s is used for estimating e.s.d.'s involving l.s.
planes.
;
loop_
    _geom_bond_atom_site_label_1
    _geom_bond_atom_site_label_2
    _geom_bond_site_symmetry_2
    _geom_bond_distance
    _geom_bond_publ_flag
    C1 C2 . 1.365(3) ?
    C1 N2 . 1.397(2) ?
    C1 S1 . 1.720(2) ?
    C2 C15 . 1.428(3) ?
    C2 C3 . 1.432(3) ?
    C3 C8 . 1.358(3) ?
    C3 C4 . 1.508(3) ?
    C4 C5 . 1.507(4) ?
    C4 H4A . 0.9700 ?
    C4 H4B . 0.9700 ?
    C5 C6 . 1.436(5) ?
    C5 H5A . 0.9700 ?
    C5 H5B . 0.9700 ?
    C6 C7 . 1.516(4) ?
    C6 H6A . 0.9700 ?
    C6 H6B . 0.9700 ?
    C7 C8 . 1.502(3) ?
    C7 H7A . 0.9700 ?
    C7 H7B . 0.9700 ?
    C8 S1 . 1.727(2) ?
    C9 N2 . 1.381(2) ?
    C9 C10 . 1.401(3) ?
    C9 C14 . 1.402(3) ?
    C10 C11 . 1.372(3) ?
    C10 H10 . 0.9300 ?
    C11 C12 . 1.386(4) ?
    C11 H11 . 0.9300 ?
    C12 C13 . 1.360(4) ?
    C12 H12 . 0.9300 ?
    C13 C14 . 1.395(3) ?
    C13 H13 . 0.9300 ?
    C14 N3 . 1.451(3) ?
    C15 N1 . 1.143(3) ?
    N2 H2 . 0.8600 ?
    N3 O2 . 1.221(3) ?
    N3 O1 . 1.230(3) ?
loop_
    _geom_angle_atom_site_label_1
    _geom_angle_atom_site_label_2
    _geom_angle_atom_site_label_3
    _geom_angle_site_symmetry_1
    _geom_angle_site_symmetry_3
    _geom_angle
    _geom_angle_publ_flag
    C2 C1 N2 . . 127.62(19) ?
    C2 C1 S1 . . 110.65(15) ?
    N2 C1 S1 . . 121.72(16) ?
    C1 C2 C15 . . 122.20(18) ?
    C1 C2 C3 . . 113.87(19) ?
    C15 C2 C3 . . 123.92(19) ?
    C8 C3 C2 . . 111.30(19) ?
    C8 C3 C4 . . 122.69(19) ?
    C2 C3 C4 . . 126.0(2) ?
    C5 C4 C3 . . 111.0(2) ?
    C5 C4 H4A . . 109.4 ?
    C3 C4 H4A . . 109.4 ?
    C5 C4 H4B . . 109.4 ?
    C3 C4 H4B . . 109.4 ?
    H4A C4 H4B . . 108.0 ?
    C6 C5 C4 . . 116.8(3) ?
    C6 C5 H5A . . 108.1 ?
    C4 C5 H5A . . 108.1 ?
    C6 C5 H5B . . 108.1 ?
    C4 C5 H5B . . 108.1 ?
    H5A C5 H5B . . 107.3 ?
    C5 C6 C7 . . 116.4(3) ?
    C5 C6 H6A . . 108.2 ?
    C7 C6 H6A . . 108.2 ?
    C5 C6 H6B . . 108.2 ?
    C7 C6 H6B . . 108.2 ?
    H6A C6 H6B . . 107.3 ?
    C8 C7 C6 . . 109.7(2) ?
    C8 C7 H7A . . 109.7 ?
    C6 C7 H7A . . 109.7 ?
    C8 C7 H7B . . 109.7 ?
    C6 C7 H7B . . 109.7 ?
    H7A C7 H7B . . 108.2 ?
    C3 C8 C7 . . 125.1(2) ?
    C3 C8 S1 . . 112.21(15) ?
    C7 C8 S1 . . 122.6(2) ?
    N2 C9 C10 . . 119.80(18) ?
    N2 C9 C14 . . 123.48(19) ?
    C10 C9 C14 . . 116.71(19) ?
    C11 C10 C9 . . 121.5(2) ?
    C11 C10 H10 . . 119.2 ?
    C9 C10 H10 . . 119.2 ?
    C10 C11 C12 . . 120.8(2) ?
    C10 C11 H11 . . 119.6 ?
    C12 C11 H11 . . 119.6 ?
    C13 C12 C11 . . 119.2(2) ?
    C13 C12 H12 . . 120.4 ?
    C11 C12 H12 . . 120.4 ?
    C12 C13 C14 . . 120.7(2) ?
    C12 C13 H13 . . 119.6 ?
    C14 C13 H13 . . 119.6 ?
    C13 C14 C9 . . 121.1(2) ?
    C13 C14 N3 . . 116.7(2) ?
    C9 C14 N3 . . 122.25(19) ?
    N1 C15 C2 . . 179.4(2) ?
    C9 N2 C1 . . 123.57(17) ?
    C9 N2 H2 . . 118.2 ?
    C1 N2 H2 . . 118.2 ?
    O2 N3 O1 . . 121.8(2) ?
    O2 N3 C14 . . 119.0(2) ?
    O1 N3 C14 . . 119.12(18) ?
    C1 S1 C8 . . 91.95(10) ?
loop_
    _geom_hbond_atom_site_label_D
    _geom_hbond_atom_site_label_H
    _geom_hbond_atom_site_label_A
    _geom_hbond_site_symmetry_A
    _geom_hbond_distance_DH
    _geom_hbond_distance_HA
    _geom_hbond_distance_DA
    _geom_hbond_angle_DHA
    _geom_hbond_publ_flag
    N2 H2 N1 4_555 0.86 2.48 3.093(3) 129 yes
    C11 H11 O1 1_556 0.93 2.56 3.351(3) 143 yes
data_global
_journal_date_recd_electronic     2010-08-20
_journal_date_accepted     2010-09-02
_journal_name_full     'Acta Crystallographica, Section E'
_journal_year     2010
_journal_volume     66
_journal_issue     10
_journal_page_first     o2543
_journal_page_last     o2543
_journal_paper_category     QO
_journal_coeditor_code     TK2704
_publ_contact_author_name     ' Professor Carlos Alberto De Simone'
_publ_contact_author_address
;
    Department of Physics and Informatics
    Institute of Physics, University of S\~ao Paulo
    13560-970 S\~ao Carlos, SP - Brazil
;
_publ_contact_author_email     casimone@ifsc.usp.br
_publ_contact_author_fax     '0055-16-3373-9881'
_publ_contact_author_phone     '0055-16-3373-9881'
_publ_section_title
;
2-(2-Nitroanilino)-4,5,6,7-tetrahydrobenzo[<i>b</i>]thiophene-3-carbonitrile
;
loop_
    _publ_author_name
    _publ_author_address
    'Mendon\,ca Junior, Francisco J.B.'
;    Laborat\'orio de S\'intese e Vetoriza\,c\~ao de Mol\'eculas Bioativas
     Universidade Estadual da Para\'iba
     58020-540 Jo\~ao Pessoa, PB
     Brazil
;
    'Lima, Maria do Carmo A. de'
;    Laborat\'orio de S\'intese e Planejamento de F\'armacos
     Departamento de Antibi\'oticos
     Universidade Federal de Pernambuco
     50670-910 Recife, PE
     Brazil
;
    'Galdino, Suely L.'
;    Laborat\'orio de S\'intese e Planejamento de F\'armacos
     Departamento de Antibi\'oticos
     Universidade Federal de Pernambuco
     50670-910 Recife, PE
     Brazil
;
    'Pitta, Ivan R.'
;    Laborat\'orio de S\'intese e Planejamento de F\'armacos
     Departamento de Antibi\'oticos
     Universidade Federal de Pernambuco
     50670-910 Recife, PE
     Brazil
;
    'Simone, Carlos A. de'
;    Departamento de F\'isica e Inform\'atica
     Instituto de F\'isica de S\~ao Carlos
     Universidade de S\~ao Paulo - USP
     13560-970 S\~ao Carlos, SP
     Brazil
;
_publ_section_synopsis     .
