# Supplementary material for: 2-(2-Nitro­anilino)-4,5,6,7-tetra­hydro­benzo[b]thio­phene-3-carbonitrile
Source: Acta Crystallogr Sect E Struct Rep Online. 2010 Sep 11;66(Pt 10):o2543. doi: 10.1107/S1600536810035439 (PMC2983395; doi:10.1107/S1600536810035439)
Supplement: Supplementary file 2 [file e-66-o2543-Isup2.hkl]

#
# h,k,l, Fc-squared, Fo-squared, sigma(Fo-squared) and status flag
#
data_I
_shelx_title ' SB52A'
_shelx_refln_list_code          4
_shelx_F_calc_maximum       87.80
_exptl_crystal_F_000       624.00
_reflns_d_resolution_high  0.7693
 
loop_
 _symmetry_equiv_pos_as_xyz
 'x, y, z'
 '-x, y+1/2, -z+1/2'
 '-x, -y, -z'
 'x, -y-1/2, z-1/2'
 
_cell_length_a    13.2760
_cell_length_b    13.4450
_cell_length_c     8.2240
_cell_angle_alpha  90.000
_cell_angle_beta  106.794
_cell_angle_gamma  90.000
 
_shelx_F_squared_multiplier     1.000
 
loop_
 _refln_index_h
 _refln_index_k
 _refln_index_l
 _refln_F_squared_calc
 _refln_F_squared_meas
 _refln_F_squared_sigma
 _refln_observed_status
   2   0   0     4284.63     5229.11   1210.60 o
   3   0   0     5665.36     6911.51    216.86 o
   4   0   0     1065.25     1048.36     49.83 o
   5   0   0      930.92      951.86     35.06 o
   6   0   0     1030.57     1007.63     35.77 o
   7   0   0       20.30       17.49      1.15 o
   8   0   0        0.21        1.84      1.93 o
   9   0   0      151.05      120.52     13.51 o
  10   0   0     1774.68     1954.30    117.00 o
  11   0   0      917.54     1000.83     53.16 o
  12   0   0      276.73      275.14     13.22 o
  13   0   0       45.58       52.51      3.52 o
  14   0   0       83.28       88.68     13.76 o
  15   0   0        0.21       -1.98      2.03 o
  16   0   0       98.14       94.13      9.65 o
   2   1   0      241.74      231.73      5.37 o
   3   1   0     4254.58     5105.39    175.89 o
   4   1   0        0.50       -0.48      0.48 o
   5   1   0      502.18      576.32     16.02 o
   6   1   0     1421.72     1628.02     44.47 o
   7   1   0       77.00       70.64      2.67 o
   8   1   0       48.05       44.10      1.35 o
   9   1   0       60.65       78.39      2.75 o
  10   1   0      106.67      115.99      2.81 o
  11   1   0       35.05       27.02      2.22 o
  12   1   0      136.91      113.69      5.97 o
  13   1   0        0.07        0.86      1.42 o
  14   1   0        2.60        4.44      1.56 o
  15   1   0       20.07       23.24      2.35 o
  16   1   0        6.95        9.87      3.23 o
   1   2   0       57.88       46.49     17.08 o
   2   2   0        5.42        8.61      0.53 o
   3   2   0      803.74      728.97     17.71 o
   4   2   0     1957.07     1973.94     41.41 o
   5   2   0      300.98      322.89      7.07 o
   6   2   0       67.13       32.86      1.61 o
   7   2   0      328.38      290.16      8.88 o
   8   2   0        9.43        9.51      0.79 o
   9   2   0      509.86      519.20     15.07 o
  10   2   0      504.44      532.40     12.23 o
  11   2   0       60.08       58.71      3.04 o
  12   2   0       44.81       47.91      3.09 o
  13   2   0      183.04      204.41      7.29 o
  14   2   0       38.39       35.97      2.53 o
  15   2   0        0.01        2.24      1.92 o
  16   2   0       18.09       13.85      3.38 o
   1   3   0      402.62      405.33      9.89 o
   2   3   0      121.15      112.99      2.59 o
   3   3   0        0.28       -0.38      0.38 o
   4   3   0     1424.99     1362.85     24.18 o
   5   3   0      181.96      180.25      6.38 o
   6   3   0      433.82      510.14     13.53 o
   7   3   0       11.71        6.80      0.71 o
   8   3   0      102.53      122.27      4.12 o
   9   3   0      333.50      325.97     12.75 o
  10   3   0      143.85      119.35      4.30 o
  11   3   0       39.36       34.56      2.39 o
  12   3   0        0.08        0.39      0.94 o
  13   3   0       41.70       39.60      2.30 o
  14   3   0        2.88        3.64      2.04 o
  15   3   0       15.09       12.30      1.95 o
  16   3   0        0.33       -2.12      4.34 o
   2   4   0     1282.82     1319.50     30.75 o
   3   4   0      158.05      154.38      5.91 o
   4   4   0      192.55      188.96      4.27 o
   5   4   0       10.71       11.39      0.64 o
   6   4   0      664.92      733.21     15.00 o
   7   4   0      578.43      546.41     12.65 o
   8   4   0       13.41       14.26      0.96 o
   9   4   0      356.67      376.16      9.42 o
  10   4   0        6.10        3.54      0.78 o
  11   4   0       31.90       37.89      1.61 o
  12   4   0       71.07       49.80      2.34 o
  13   4   0      175.74      201.71      5.72 o
  14   4   0       33.88       38.49      2.60 o
  15   4   0        5.61        1.34      1.62 o
  16   4   0        4.85        1.77      3.01 o
   1   5   0       83.19       51.08      2.88 o
   2   5   0      367.09      430.01     10.53 o
   3   5   0      831.86      800.11     15.52 o
   4   5   0      798.30      748.53     27.29 o
   5   5   0      688.95      662.51     28.13 o
   6   5   0      415.21      431.66      8.96 o
   7   5   0      131.19      131.89      2.69 o
   8   5   0        0.07        0.41      0.69 o
   9   5   0        6.95        4.00      0.96 o
  10   5   0       44.98       36.84      1.84 o
  11   5   0        0.01       -0.50      0.83 o
  12   5   0        3.52        2.48      1.41 o
  13   5   0       16.09       10.70      1.39 o
  14   5   0        2.66        1.67      0.86 o
  15   5   0       13.96       13.64      3.17 o
   0   6   0      741.78      717.34     23.84 o
   1   6   0      619.15      530.66     10.62 o
   2   6   0      291.59      260.25      7.92 o
   3   6   0     1446.23     1402.71     26.43 o
   4   6   0      920.84      900.61     25.59 o
   5   6   0      360.11      362.74      8.94 o
   6   6   0      101.85       97.27      3.18 o
   7   6   0       82.26       79.50      2.44 o
   8   6   0        4.00        4.03      0.76 o
   9   6   0      257.03      267.73      5.68 o
  10   6   0      250.80      274.78      6.53 o
  11   6   0        3.12        4.67      1.17 o
  12   6   0       96.37      101.27      2.94 o
  13   6   0       44.26       47.54      3.24 o
  14   6   0       56.68       52.76      3.11 o
  15   6   0        5.91        3.84      2.19 o
   1   7   0       10.14        4.65      1.21 o
   2   7   0      943.14     1011.14     23.69 o
   3   7   0       83.16       79.85      3.07 o
   4   7   0      260.15      251.92      5.51 o
   5   7   0       35.42       30.46      1.78 o
   6   7   0       76.67       89.97      2.69 o
   7   7   0      398.59      422.97      8.41 o
   8   7   0      433.26      422.00      9.17 o
   9   7   0       27.97       22.88      2.00 o
  10   7   0       47.61       47.37      2.69 o
  11   7   0       29.72       24.20      1.54 o
  12   7   0        0.02        1.03      1.04 o
  13   7   0        0.09       -0.61      1.32 o
  14   7   0       20.85       18.12      3.09 o
  15   7   0       17.27       12.11      5.82 o
   1   8   0     2257.99     2765.49     62.80 o
   2   8   0      178.24      193.28      5.12 o
   3   8   0      348.47      338.76      9.14 o
   4   8   0       19.95       14.73      1.84 o
   5   8   0       53.11       50.52      2.24 o
   6   8   0       57.35       44.22      1.87 o
   7   8   0      146.40      143.54      3.72 o
   8   8   0       70.16       64.19      2.23 o
   9   8   0        0.24       -1.00      1.00 o
  10   8   0       86.10      104.57      3.46 o
  11   8   0       69.43       63.45      2.91 o
  12   8   0      150.19      175.70      6.41 o
  13   8   0       27.33       32.56      2.20 o
  14   8   0       22.61       19.50      2.90 o
   1   9   0        3.75       -0.94      1.42 o
   2   9   0      329.80      370.49      9.98 o
   3   9   0      362.42      371.75      9.73 o
   4   9   0        4.60        6.55      1.17 o
   5   9   0      244.25      271.21      7.24 o
   6   9   0      155.94      150.30      5.46 o
   7   9   0      200.14      219.22      7.11 o
   8   9   0       24.96       24.18      2.25 o
   9   9   0       52.92       54.79      2.35 o
  10   9   0        0.33       -0.02      1.19 o
  11   9   0        8.72       10.23      1.48 o
  12   9   0       26.45       28.64      2.58 o
  13   9   0        1.65        5.90      1.82 o
  14   9   0        1.27        0.36      2.41 o
   0  10   0      567.22      586.60     22.81 o
   1  10   0       20.11       22.07      1.72 o
   2  10   0      133.91      137.64      5.95 o
   3  10   0      480.80      525.85     11.48 o
   4  10   0      321.43      348.08      8.47 o
   5  10   0       48.01       38.50      1.85 o
   6  10   0      120.65      125.22      4.03 o
   7  10   0       83.49       95.60      3.15 o
   8  10   0        0.21        0.44      0.90 o
   9  10   0       23.77       22.91      1.59 o
  10  10   0       33.40       43.42      2.38 o
  11  10   0       19.73       22.25      3.33 o
  12  10   0        1.28        3.65      1.67 o
  13  10   0       57.81       67.63     10.03 o
   1  11   0      306.29      326.20      9.91 o
   2  11   0        0.06       -0.92      1.41 o
   3  11   0       34.61       31.88      2.36 o
   4  11   0      157.20      160.91      4.15 o
   5  11   0      233.23      241.55      6.87 o
   6  11   0        0.56       -0.70      0.95 o
   7  11   0        2.21        3.37      1.02 o
   8  11   0        2.33        2.33      1.07 o
   9  11   0       11.31       10.42      1.56 o
  10  11   0       24.17       23.64      3.03 o
  11  11   0        2.03        2.21      2.13 o
  12  11   0        3.23        5.52      2.44 o
   0  12   0      179.45      185.60      9.82 o
   1  12   0      714.34      812.86     21.97 o
   2  12   0       13.00       14.83      3.07 o
   3  12   0        6.68        4.06      1.41 o
   4  12   0       58.18       59.66      2.32 o
   5  12   0       11.00       10.59      2.27 o
   6  12   0       87.60       97.27      3.68 o
   7  12   0       38.26       39.74      2.20 o
   8  12   0        0.01       -0.46      1.81 o
   9  12   0       49.73       49.54      2.78 o
  10  12   0       45.15       45.80      3.08 o
  11  12   0        0.23        2.81      2.39 o
   1  13   0       35.98       39.56      2.64 o
   2  13   0        5.25        3.58      1.65 o
   3  13   0      120.08      126.87      5.48 o
   4  13   0       51.28       49.87      2.52 o
   5  13   0       31.19       30.50      1.84 o
   6  13   0       34.64       35.91      2.49 o
   7  13   0       17.30       12.43      1.49 o
   8  13   0       12.86        9.18      1.52 o
   9  13   0        1.78        0.03      1.58 o
  10  13   0        5.11        4.51      3.52 o
  11  13   0       13.09       10.05      2.81 o
   0  14   0        1.00        2.58      2.14 o
   1  14   0       11.21        9.51      1.89 o
   2  14   0       10.27       10.01      1.77 o
   3  14   0       21.15       18.45      2.42 o
   4  14   0        1.85        0.60      1.51 o
   5  14   0        0.01       -1.40      1.40 o
   6  14   0        9.55        5.76      1.30 o
   7  14   0        6.00        7.60      1.31 o
   8  14   0        0.58        3.26      1.64 o
   9  14   0        1.08        2.25      2.17 o
   1  15   0        3.25        1.17      3.44 o
   2  15   0       50.23       52.26      3.67 o
   3  15   0        0.00        3.11      1.73 o
   4  15   0        7.98        8.26      1.66 o
   5  15   0        5.07        4.60      2.02 o
   6  15   0       13.41       15.81      2.10 o
   7  15   0        5.53        3.19      1.88 o
   8  15   0        7.91        9.79      3.52 o
   0  16   0       97.50       86.89      8.28 o
   1  16   0       14.72       11.12      2.21 o
   2  16   0        8.19        7.90      2.39 o
   3  16   0       23.48       16.92      4.31 o
   4  16   0        0.81        0.94      1.57 o
   5  16   0        2.30        1.36      1.76 o
   6  16   0        4.03        1.76      1.69 o
   1  17   0        1.69       -3.18      3.18 o
   2  17   0       41.05       37.43      4.11 o
   3  17   0        5.25        2.48      1.74 o
 -16   1   1       46.83       49.92      3.34 o
 -15   1   1       15.32       10.40      3.81 o
 -14   1   1        2.97        2.73      1.33 o
 -13   1   1        6.61        4.69      1.55 o
 -12   1   1      365.93      385.56     19.30 o
 -11   1   1        7.26        4.61      1.01 o
 -10   1   1      169.38      168.93      4.52 o
  -9   1   1      372.82      362.77     14.43 o
  -8   1   1      136.77      155.38      6.06 o
  -7   1   1      489.26      548.67     12.79 o
  -6   1   1      531.89      503.22     13.13 o
  -5   1   1     2110.33     2241.44     44.28 o
  -4   1   1        6.09        4.74      0.49 o
  -3   1   1     1508.45     1507.82     24.59 o
  -2   1   1      156.84      159.28      3.88 o
  -1   1   1     6346.24      169.16     12.73 o
   0   1   1     3787.53     1263.02   1775.71 o
   1   1   1      164.95      137.71      6.37 o
   2   1   1      450.68      397.56      7.60 o
   3   1   1      304.93      279.24      6.33 o
   4   1   1      668.90      563.12     11.97 o
   5   1   1      761.35      693.45     17.97 o
   6   1   1      744.10      841.12     20.99 o
   7   1   1      848.27      856.44     27.01 o
   8   1   1      227.77      224.93      4.87 o
   9   1   1      186.48      176.29      4.54 o
  10   1   1       14.70       18.46      1.20 o
  11   1   1      326.13      293.06      6.88 o
  12   1   1       79.63       74.61      2.74 o
  13   1   1        0.09       -0.02      1.42 o
  14   1   1       56.34       46.89      2.97 o
  15   1   1        3.71        3.37      2.10 o
 -16   2   1       20.28       22.47      2.79 o
 -15   2   1       25.43       25.01      3.22 o
 -14   2   1       13.77       16.76      1.66 o
 -13   2   1      102.22       91.14      4.95 o
 -12   2   1       29.14       29.10      1.72 o
 -11   2   1      442.35      471.53     15.86 o
 -10   2   1      157.92      174.07      4.01 o
  -9   2   1      367.31      361.28      6.90 o
  -8   2   1      217.15      227.39      5.48 o
  -7   2   1      235.12      225.22      5.17 o
  -6   2   1      169.79      183.12      3.58 o
  -5   2   1       26.23       25.91      0.86 o
  -4   2   1     1532.64     1694.58     40.76 o
  -3   2   1      573.42      507.92     14.90 o
  -1   2   1     5075.33     6638.21    210.49 o
   1   2   1        0.00        3.28      0.85 o
   2   2   1      152.11      120.32      3.14 o
   3   2   1      325.49      259.86      5.85 o
   4   2   1     3672.95     4235.71    115.21 o
   5   2   1     5496.83     6680.35    151.67 o
   6   2   1      679.05      771.21     17.00 o
   7   2   1      878.75      991.09     19.35 o
   8   2   1      600.24      606.79     21.24 o
   9   2   1      353.31      380.85     19.33 o
  10   2   1      290.01      279.77      5.91 o
  11   2   1        0.09       -0.50      1.02 o
  12   2   1       19.37       21.16      1.44 o
  13   2   1      111.77      122.51      5.98 o
  14   2   1       19.75       11.22      1.92 o
  15   2   1        0.80       -2.00      2.00 o
 -16   3   1       14.07       11.00      2.07 o
 -15   3   1       74.21       81.02      4.63 o
 -14   3   1        8.14        6.51      2.04 o
 -13   3   1       47.68       48.69      3.26 o
 -12   3   1        0.47        1.72      1.07 o
 -11   3   1       33.41       33.23      2.22 o
 -10   3   1      404.28      426.01     12.57 o
  -9   3   1      863.23      959.75     22.29 o
  -8   3   1      224.90      219.18      3.90 o
  -7   3   1     1853.43     2054.70     40.36 o
  -6   3   1     1511.75     1564.59     32.24 o
  -5   3   1      192.60      173.88      3.32 o
  -4   3   1      378.20      360.58      7.65 o
  -3   3   1        6.39        2.73      0.70 o
  -2   3   1     2717.78     2881.70     65.94 o
  -1   3   1     2864.58     3172.84     72.09 o
   0   3   1        1.81        7.65      0.68 o
   1   3   1     5106.15     5961.21    109.07 o
   2   3   1      329.13      312.36      5.69 o
   3   3   1     5679.45     6596.58    169.86 o
   4   3   1     4429.91     5128.53    131.38 o
   5   3   1      409.02      417.69     11.15 o
   6   3   1      111.56      143.52      5.31 o
   7   3   1      155.50      142.07      3.59 o
   8   3   1     1060.80     1113.72     30.74 o
   9   3   1       45.16       37.37      1.67 o
  10   3   1       11.43       10.99      1.12 o
  11   3   1        5.40        2.60      0.98 o
  12   3   1      166.12      174.24      6.52 o
  13   3   1       93.36       93.49      3.40 o
  14   3   1       65.04       68.92      3.31 o
  15   3   1       24.50       28.59      5.32 o
 -16   4   1       11.22        8.54      2.11 o
 -15   4   1       15.31       14.53      2.45 o
 -14   4   1       11.79        6.76      1.53 o
 -13   4   1        0.22       -0.02      1.34 o
 -12   4   1       83.40       72.71      3.78 o
 -11   4   1      287.26      276.40      7.65 o
 -10   4   1       36.82       23.19      1.05 o
  -9   4   1       41.27       52.40      2.62 o
  -8   4   1       25.15       18.16      1.04 o
  -7   4   1        0.11        2.17      0.56 o
  -6   4   1       17.73       12.26      0.76 o
  -5   4   1       40.63       39.00      1.09 o
  -4   4   1       94.35      120.52      5.13 o
  -3   4   1        6.90       20.24      0.94 o
  -2   4   1      146.92      119.94      3.71 o
  -1   4   1        1.91        0.72      1.40 o
   0   4   1     2313.50     2416.06     55.13 o
   1   4   1      372.64      420.21     10.27 o
   2   4   1       11.95        6.59      0.60 o
   3   4   1      125.44      140.51      5.15 o
   4   4   1       34.40       46.91      1.52 o
   5   4   1       57.51       65.72      1.55 o
   6   4   1       87.27       83.09      2.49 o
   7   4   1       97.53       91.28      2.18 o
   8   4   1       27.64       31.45      1.33 o
   9   4   1       64.16       65.62      3.00 o
  10   4   1       21.70       16.26      1.53 o
  11   4   1        0.80       -0.64      1.04 o
  12   4   1        0.69        4.25      1.15 o
  13   4   1        0.45        1.25      1.39 o
  14   4   1        5.21        6.12      1.55 o
  15   4   1       12.79       12.70      3.10 o
 -16   5   1        0.63       -1.77      3.55 o
 -15   5   1       55.70       56.79      3.49 o
 -14   5   1        8.77        5.68      1.60 o
 -13   5   1       59.34       57.26      2.97 o
 -12   5   1       19.37       20.44      1.45 o
 -11   5   1      604.20      663.34     14.07 o
 -10   5   1        0.10       -0.01      0.81 o
  -9   5   1      592.28      616.15     12.58 o
  -8   5   1      845.13      822.95     16.83 o
  -7   5   1      216.15      213.79      5.50 o
  -6   5   1     1982.77     2097.69     62.39 o
  -5   5   1     1915.77     1942.89     80.29 o
  -4   5   1      169.81      131.62      4.86 o
  -3   5   1      728.67      690.63     19.13 o
  -2   5   1     2893.91     3072.09     56.93 o
  -1   5   1      257.88      262.93      6.70 o
   0   5   1      209.78      214.30     20.22 o
   1   5   1      777.72      688.49     16.97 o
   2   5   1     1211.89     1210.84     28.23 o
   3   5   1      977.64      969.20     18.03 o
   4   5   1     1197.03     1220.26     26.11 o
   5   5   1      811.39      860.80     20.93 o
   6   5   1      136.00      144.31      4.44 o
   7   5   1      897.69      963.70     29.07 o
   8   5   1      634.36      686.89     18.23 o
   9   5   1       46.31       41.25      1.58 o
  10   5   1      508.37      515.49     10.73 o
  11   5   1       75.37       89.25      3.28 o
  12   5   1       36.50       31.66      2.04 o
  13   5   1      219.04      241.55      7.53 o
  14   5   1       38.94       42.41      2.99 o
  15   5   1        0.09        7.94      2.76 o
 -15   6   1       18.66       21.20      4.23 o
 -14   6   1        0.97       -1.31      1.38 o
 -13   6   1       12.14       13.98      1.57 o
 -12   6   1       21.19       20.35      1.99 o
 -11   6   1      125.21      150.28      4.97 o
 -10   6   1      597.35      655.61     10.81 o
  -9   6   1        7.21        5.04      0.77 o
  -8   6   1       59.33       54.36      2.33 o
  -7   6   1       17.94       20.49      1.61 o
  -6   6   1       62.70       76.40      2.17 o
  -5   6   1      519.74      565.61     12.96 o
  -4   6   1       18.93       27.41      1.11 o
  -3   6   1      257.58      233.65      6.45 o
  -2   6   1      110.55      120.46      2.91 o
  -1   6   1      736.26      884.20     20.73 o
   0   6   1       88.60      112.99      2.79 o
   1   6   1      284.94      328.48      8.19 o
   2   6   1        0.02        2.77      1.12 o
   3   6   1      787.10      873.71     14.78 o
   4   6   1      540.16      503.95      8.96 o
   5   6   1     1035.20     1157.88     25.83 o
   6   6   1     1231.02     1395.37     32.77 o
   7   6   1       95.09      105.91      4.99 o
   8   6   1        4.41        2.97      0.88 o
   9   6   1      299.44      277.05     10.61 o
  10   6   1       29.32       21.68      1.90 o
  11   6   1        0.06       -0.36      1.07 o
  12   6   1       90.04       94.54      3.34 o
  13   6   1       19.37       15.88      1.89 o
  14   6   1        0.15       -1.50      1.50 o
 -15   7   1       69.12       61.24      8.44 o
 -14   7   1        0.35        0.46      1.26 o
 -13   7   1       84.08       96.18      5.36 o
 -12   7   1       67.56       74.50      2.42 o
 -11   7   1        0.72        1.06      0.69 o
 -10   7   1      159.23      172.79      4.70 o
  -9   7   1       29.43       29.77      1.73 o
  -8   7   1       40.70       45.69      1.92 o
  -7   7   1        2.80        3.13      0.80 o
  -6   7   1      355.27      353.43     10.97 o
  -5   7   1      836.13      805.71     23.73 o
  -4   7   1       13.29        7.36      1.07 o
  -3   7   1      465.09      484.16     11.65 o
  -2   7   1       24.73       18.36      1.28 o
  -1   7   1      679.55      688.06     17.26 o
   0   7   1     1839.42     2096.30     48.32 o
   1   7   1       72.24       86.59      4.05 o
   2   7   1       58.98       68.06      2.40 o
   3   7   1      137.25      127.23      3.21 o
   4   7   1      582.01      576.62     13.29 o
   5   7   1      441.74      421.37      7.93 o
   6   7   1       17.57       13.50      1.24 o
   7   7   1      277.09      287.80     11.83 o
   8   7   1        0.82        0.93      0.91 o
   9   7   1        5.84        5.19      1.24 o
  10   7   1        0.71        0.54      1.19 o
  11   7   1      124.82      135.42      4.47 o
  12   7   1        0.06        0.57      0.97 o
  13   7   1       16.77       13.32      1.74 o
  14   7   1       34.46       33.86      4.09 o
 -15   8   1        9.24        6.59      3.58 o
 -14   8   1       73.31       69.29      6.39 o
 -13   8   1        4.13        3.05      1.26 o
 -12   8   1       13.59       11.56      1.54 o
 -11   8   1        2.87        1.25      0.98 o
 -10   8   1       20.50       15.12      1.34 o
  -9   8   1       14.72       13.83      1.56 o
  -8   8   1        9.92        9.17      1.17 o
  -7   8   1       21.08       18.37      1.54 o
  -6   8   1       42.26       38.65      1.64 o
  -5   8   1       43.34       39.41      1.63 o
  -4   8   1       79.79       74.32      3.04 o
  -3   8   1       85.79       92.97      2.69 o
  -2   8   1       93.04       84.09      2.99 o
  -1   8   1      360.70      346.91      9.11 o
   0   8   1      107.93       99.14      6.29 o
   1   8   1      575.43      635.24     12.89 o
   2   8   1      141.97      142.10      4.55 o
   3   8   1      130.63      126.73      5.87 o
   4   8   1        4.36        1.63      0.94 o
   5   8   1        0.04       -0.15      0.81 o
   6   8   1       19.22       13.02      1.23 o
   7   8   1        5.65        7.47      1.51 o
   8   8   1       94.11       91.97      3.23 o
   9   8   1       45.43       39.62      2.06 o
  10   8   1       33.09       35.68      2.61 o
  11   8   1        6.86        4.61      1.73 o
  12   8   1        1.32        0.11      1.61 o
  13   8   1       42.84       35.47      3.63 o
  14   8   1       13.14       14.15      4.21 o
 -14   9   1        3.45        7.37      3.10 o
 -13   9   1        3.75        5.44      1.35 o
 -12   9   1      100.49      106.35      3.98 o
 -11   9   1       20.15       18.78      1.57 o
 -10   9   1        5.59        4.60      1.28 o
  -9   9   1       38.81       39.08      1.77 o
  -8   9   1        4.54        4.18      1.09 o
  -7   9   1       54.47       55.58      2.29 o
  -6   9   1      262.06      260.57      9.80 o
  -5   9   1      233.34      220.86      5.42 o
  -4   9   1       21.54       20.27      1.15 o
  -3   9   1       68.50       72.77      3.53 o
  -2   9   1        0.79        0.57      0.91 o
  -1   9   1       82.53       93.10      3.38 o
   0   9   1      491.99      488.68     12.37 o
   1   9   1       54.51       45.63      1.93 o
   2   9   1       74.43       76.38      6.10 o
   3   9   1       46.91       36.54      2.11 o
   4   9   1      446.33      466.86     10.62 o
   5   9   1      268.48      277.75      6.14 o
   6   9   1       16.43       15.15      1.29 o
   7   9   1        7.14        4.84      1.11 o
   8   9   1       42.79       53.00      2.35 o
   9   9   1        9.80       12.55      2.50 o
  10   9   1       12.62       12.82      2.03 o
  11   9   1       97.63       95.09      4.10 o
  12   9   1       10.01       11.63      2.74 o
  13   9   1        7.49       13.06      4.05 o
 -13  10   1       20.05       21.15      2.60 o
 -12  10   1        6.43        5.25      3.46 o
 -11  10   1       95.90       93.93      3.81 o
 -10  10   1       29.81       27.30      3.01 o
  -9  10   1        2.66        2.66      1.05 o
  -8  10   1       62.21       60.64      2.66 o
  -7  10   1      155.31      155.26      4.73 o
  -6  10   1       14.69       12.83      1.09 o
  -5  10   1        2.18        0.80      1.29 o
  -4  10   1      120.23      103.73      2.80 o
  -3  10   1       35.04       29.89      3.86 o
  -2  10   1       61.93       65.37      3.00 o
  -1  10   1        4.49        4.70      1.14 o
   0  10   1       10.07        8.60      1.30 o
   1  10   1      107.91      105.15      3.74 o
   2  10   1       55.61       47.32      2.00 o
   3  10   1        0.20        1.50      1.73 o
   4  10   1      338.31      363.39     12.30 o
   5  10   1      170.07      176.51      5.70 o
   6  10   1       44.58       50.24      2.13 o
   7  10   1       90.48       94.12      3.17 o
   8  10   1       17.56       18.43      1.79 o
   9  10   1        2.58        2.47      1.15 o
  10  10   1        7.43        4.59      1.53 o
  11  10   1       23.42       25.31      2.88 o
  12  10   1       12.69        6.01      2.22 o
 -13  11   1        0.01        2.67      1.51 o
 -12  11   1       43.18       48.95      8.04 o
 -11  11   1        5.71        4.88      1.86 o
 -10  11   1        0.03        1.10      1.11 o
  -9  11   1       52.98       55.14      2.51 o
  -8  11   1       64.90       71.53      4.13 o
  -7  11   1        1.41        0.73      0.80 o
  -6  11   1        8.18        5.77      0.99 o
  -5  11   1        8.67       10.42      1.05 o
  -4  11   1        8.29        9.19      1.23 o
  -3  11   1        4.45        4.35      1.74 o
  -2  11   1      401.84      439.83     13.11 o
  -1  11   1        4.56        5.95      2.73 o
   0  11   1        9.85        8.50      1.41 o
   1  11   1      675.22      752.41     23.79 o
   2  11   1       20.06       20.37      1.88 o
   3  11   1        2.71        1.20      1.41 o
   4  11   1       59.35       47.62      2.25 o
   5  11   1        0.89       -0.18      1.09 o
   6  11   1       72.08       71.79      2.87 o
   7  11   1       15.68       12.92      1.56 o
   8  11   1       63.83       61.43      2.82 o
   9  11   1        0.00       -0.88      1.22 o
  10  11   1       31.59       27.63      2.23 o
  11  11   1        3.36        4.84      3.08 o
  12  11   1        9.65        2.01      2.46 o
 -11  12   1       36.31       33.42      3.21 o
 -10  12   1       10.94       12.08      2.23 o
  -9  12   1        1.07        0.59      1.36 o
  -8  12   1        7.54        8.21      1.50 o
  -7  12   1       12.66        9.11      1.38 o
  -6  12   1        1.08        2.56      0.90 o
  -5  12   1       17.80       21.53      1.47 o
  -4  12   1      126.59      138.61      4.41 o
  -3  12   1       61.39       61.58      3.95 o
  -2  12   1        5.59        2.52      1.90 o
  -1  12   1       69.23       88.31      4.85 o
   0  12   1      497.73      590.99     16.24 o
   1  12   1      149.77      155.55      5.97 o
   2  12   1      107.84      121.66      6.29 o
   3  12   1      153.88      172.17      5.23 o
   4  12   1        5.05        8.25      1.49 o
   5  12   1       83.92       86.14      3.05 o
   6  12   1       22.19       24.29      1.77 o
   7  12   1        3.09        2.11      1.13 o
   8  12   1        4.17        5.63      1.44 o
   9  12   1       11.72       11.16      1.94 o
  10  12   1       47.73       54.27      3.65 o
  11  12   1       14.98        7.03      2.80 o
 -10  13   1        6.28        3.37      1.95 o
  -9  13   1       20.34       20.89      1.81 o
  -8  13   1        6.22        7.03      1.24 o
  -7  13   1        0.53        0.03      0.84 o
  -6  13   1       25.79       25.31      1.75 o
  -5  13   1        0.80       -0.02      1.07 o
  -4  13   1       50.95       59.72      2.67 o
  -3  13   1       69.09       74.87      4.12 o
  -2  13   1       67.48       75.64      5.77 o
  -1  13   1       26.71       25.57      2.14 o
   0  13   1        3.48        1.57      1.54 o
   1  13   1       21.61       20.13      2.47 o
   2  13   1       23.34       22.65      2.38 o
   3  13   1        0.83        2.51      1.50 o
   4  13   1        2.33        2.35      1.34 o
   5  13   1       15.43       16.91      1.57 o
   6  13   1        0.66        0.45      1.44 o
   7  13   1       45.59       49.96      4.53 o
   8  13   1        7.76       10.49      3.40 o
   9  13   1        0.19        0.02      1.46 o
  10  13   1        9.66        2.02      5.20 o
  -9  14   1        4.65        4.58      1.67 o
  -8  14   1        7.20        6.56      1.39 o
  -7  14   1       10.68       10.18      2.73 o
  -6  14   1        0.23        0.06      1.17 o
  -5  14   1       17.78       15.40      1.56 o
  -4  14   1        9.31       10.13      1.39 o
  -3  14   1        2.24        1.63      1.77 o
  -2  14   1       13.59       12.86      2.14 o
  -1  14   1       82.20       82.19      5.46 o
   0  14   1       13.35       14.81      1.95 o
   1  14   1       15.06       13.97      2.04 o
   2  14   1        4.45        2.29      1.49 o
   3  14   1       20.40       19.54      1.83 o
   4  14   1       14.57        9.80      1.37 o
   5  14   1        6.95        5.48      1.27 o
   6  14   1       33.99       29.64      2.56 o
   7  14   1        7.47        4.96      1.82 o
   8  14   1        1.57        1.53      1.49 o
   9  14   1       25.37       27.64      5.28 o
  -8  15   1       12.03       13.79      3.14 o
  -7  15   1        5.80        5.93      2.10 o
  -6  15   1       10.87       12.01      1.53 o
  -5  15   1       16.28       20.14      1.99 o
  -4  15   1        0.18       -0.62      1.16 o
  -3  15   1       30.04       35.11      3.15 o
  -2  15   1        1.40        0.73      1.61 o
  -1  15   1        4.25       -0.25      2.05 o
   0  15   1       49.48       51.19      7.03 o
   1  15   1        0.06       -1.65      1.65 o
   2  15   1       57.89       60.74     10.37 o
   3  15   1        2.16        4.77      1.58 o
   4  15   1        4.86        2.28      1.80 o
   5  15   1        8.42       10.16      1.77 o
   6  15   1        0.19       -0.11      1.60 o
   7  15   1       40.39       42.31      3.44 o
  -6  16   1        8.82        6.68      2.57 o
  -5  16   1       17.17       15.02      2.95 o
  -4  16   1       13.08       11.48      1.84 o
  -3  16   1        6.27        3.60      2.13 o
  -2  16   1       11.05       11.70      2.24 o
  -1  16   1       20.61       13.69      3.10 o
   0  16   1        6.42        4.13      2.00 o
   1  16   1       17.59       14.91      2.63 o
   2  16   1       19.10       15.76      2.80 o
   3  16   1        7.47        8.22      1.60 o
   4  16   1        3.86        3.53      1.60 o
   5  16   1        2.08        0.73      1.46 o
   6  16   1       32.97       35.54      5.42 o
  -3  17   1        3.60        5.30      2.56 o
  -2  17   1        3.06        4.77      2.30 o
  -1  17   1       20.04       15.44      2.72 o
   0  17   1        9.19        7.89      2.69 o
   1  17   1        3.75        4.90      2.71 o
   2  17   1        0.77        1.55      2.15 o
 -17   0   2       17.82       14.72      4.05 o
 -16   0   2       13.54       11.21      2.83 o
 -15   0   2       85.87       93.95      5.78 o
 -14   0   2      316.84      354.13     17.20 o
 -13   0   2       13.95       16.16      2.15 o
 -12   0   2       11.86       10.53      1.83 o
 -11   0   2     2162.77     2469.67    100.20 o
 -10   0   2      223.73      245.12     17.21 o
  -9   0   2      124.59      123.89      6.67 o
  -8   0   2      331.58      303.89     12.84 o
  -7   0   2        0.25        0.11      0.61 o
  -6   0   2      718.86      765.12     19.48 o
  -5   0   2       36.04       32.92      1.70 o
  -4   0   2      249.93      181.03      5.07 o
  -3   0   2      140.13      112.64      3.12 o
   1   0   2     7708.35     8627.33    191.53 o
   2   0   2     2559.80     2440.03     56.51 o
   3   0   2      572.61      438.83     11.05 o
   4   0   2     2370.53     2350.42     53.91 o
   5   0   2     2144.63     2289.30     52.84 o
   6   0   2        3.97       11.76      1.41 o
   7   0   2     1655.38     1717.68    100.99 o
   8   0   2      729.43      698.25     32.83 o
   9   0   2     1300.65     1504.23     69.41 o
  10   0   2      935.51      971.32     38.75 o
  11   0   2      431.28      424.88     24.91 o
  12   0   2       40.32       51.63      3.02 o
  13   0   2       16.37       11.08      1.87 o
  14   0   2       18.47       21.38      4.38 o
 -17   1   2       27.21       23.07      5.40 o
 -16   1   2        6.17        4.39      1.77 o
 -15   1   2       28.77       30.09      2.17 o
 -14   1   2        5.31        6.95      1.52 o
 -13   1   2        2.24        2.11      1.14 o
 -12   1   2      393.40      413.68     14.42 o
 -11   1   2      386.78      402.02     10.45 o
 -10   1   2      453.89      483.52     13.39 o
  -9   1   2      129.38      117.16      2.56 o
  -8   1   2       35.36       50.69      2.03 o
  -7   1   2        3.27        7.61      0.69 o
  -6   1   2      829.86      934.56     14.35 o
  -5   1   2      242.01      244.22      4.58 o
  -4   1   2      191.77      201.48      3.78 o
  -3   1   2        6.84        5.17      0.30 o
  -1   1   2     2220.61     2303.23     52.31 o
   0   1   2     1445.74     1321.17     25.41 o
   1   1   2      838.18      757.64     12.98 o
   2   1   2      110.94       97.60      2.17 o
   3   1   2      399.05      374.87      6.80 o
   4   1   2      258.86      257.24      5.50 o
   5   1   2      916.11      977.00     26.12 o
   6   1   2        1.11       -0.46      0.75 o
   7   1   2      218.01      224.08      5.12 o
   8   1   2       92.10       75.55      2.00 o
   9   1   2        0.01        0.83      0.87 o
  10   1   2       11.45       12.94      1.19 o
  11   1   2        5.03        7.95      1.12 o
  12   1   2        4.11        2.83      1.18 o
  13   1   2        0.38       -0.23      2.80 o
  14   1   2        3.57        5.14      1.58 o
 -17   2   2       13.18       16.28      3.40 o
 -16   2   2        9.57        7.53      1.74 o
 -15   2   2       54.07       51.55      2.98 o
 -14   2   2        8.26        8.94      1.39 o
 -13   2   2       25.39       16.13      2.91 o
 -12   2   2      517.60      543.35     15.13 o
 -11   2   2      633.66      668.93     23.61 o
 -10   2   2      165.82      167.76      4.71 o
  -9   2   2        1.80        0.77      0.67 o
  -8   2   2      534.76      503.23     10.32 o
  -7   2   2      184.56      167.52      3.36 o
  -6   2   2      507.84      476.05      9.08 o
  -5   2   2     1904.14     1852.15     30.10 o
  -4   2   2      901.13      789.42     13.24 o
  -3   2   2      537.21      535.22     10.60 o
  -1   2   2     2760.71     2675.98    111.83 o
   0   2   2        0.69        2.13      0.42 o
   1   2   2       65.96       65.48      2.33 o
   2   2   2      128.65       93.24      1.80 o
   3   2   2        7.80        0.87      0.57 o
   4   2   2       13.19       18.18      0.87 o
   5   2   2      232.04      195.84      3.96 o
   6   2   2      123.17       99.66      2.34 o
   7   2   2       39.35       35.08      1.39 o
   8   2   2       98.53      106.08      2.64 o
   9   2   2       96.70       96.35      2.47 o
  10   2   2       19.92       22.05      1.54 o
  11   2   2      193.51      221.79      5.57 o
  12   2   2      139.23      163.69      4.78 o
  13   2   2       14.19       15.06      1.92 o
  14   2   2        9.80        7.79      1.85 o
 -16   3   2       13.78       12.83      1.97 o
 -15   3   2       31.54       33.99      3.07 o
 -14   3   2        9.59        7.36      1.50 o
 -13   3   2       55.25       51.73      3.05 o
 -12   3   2      169.18      197.92      6.67 o
 -11   3   2      682.62      717.47     23.49 o
 -10   3   2      238.57      244.30      9.37 o
  -9   3   2      124.77      129.68      2.87 o
  -8   3   2       15.46       20.13      2.41 o
  -7   3   2      148.88      164.00      6.96 o
  -6   3   2       82.79       75.22      2.56 o
  -5   3   2       87.37       84.23      3.26 o
  -4   3   2        1.61        4.29      0.37 o
  -3   3   2      890.34      803.30     19.57 o
  -2   3   2      235.28      235.79      8.88 o
  -1   3   2     2772.60     2639.97     48.62 o
   0   3   2        7.50       14.85      0.70 o
   1   3   2       11.85       19.24      0.74 o
   2   3   2        5.91        0.47      0.62 o
   3   3   2      295.63      325.46      9.78 o
   4   3   2      237.70      226.78      3.98 o
   5   3   2      896.21      922.09     14.11 o
   6   3   2        8.38        7.53      0.85 o
   7   3   2       49.89       46.37      2.53 o
   8   3   2      449.09      494.15      9.82 o
   9   3   2       86.25       80.33      2.67 o
  10   3   2        0.08        1.88      1.04 o
  11   3   2        4.96        4.78      1.11 o
  12   3   2        1.24       -1.28      1.28 o
  13   3   2        0.12       -1.00      1.57 o
  14   3   2        1.67        2.91      1.67 o
  15   3   2        5.38        1.51      3.00 o
 -16   4   2        0.40        0.11      1.74 o
 -15   4   2       81.01       79.80      6.99 o
 -14   4   2       26.45       29.21      2.11 o
 -13   4   2       85.94       97.92      3.03 o
 -12   4   2      416.85      495.68     15.14 o
 -11   4   2      146.24      159.32      5.12 o
 -10   4   2      438.00      488.56     13.18 o
  -9   4   2      718.58      774.31     19.68 o
  -8   4   2      180.55      180.80      6.98 o
  -7   4   2      163.26      162.06      4.44 o
  -6   4   2       90.33       96.70      3.00 o
  -5   4   2      724.17      735.80     18.46 o
  -4   4   2      109.00       99.62      3.81 o
  -3   4   2      245.06      245.62      5.21 o
  -2   4   2     1649.72     1597.12     41.84 o
  -1   4   2      772.51      731.79     18.18 o
   0   4   2      740.51      673.15     13.81 o
   1   4   2      313.00      319.84      9.11 o
   2   4   2     2696.25     2918.18     59.36 o
   3   4   2      507.30      588.77     16.37 o
   4   4   2       89.41       87.45      2.05 o
   5   4   2      130.49      104.60      2.33 o
   6   4   2       91.12       97.53      2.72 o
   7   4   2       92.36       84.45      2.81 o
   8   4   2     1036.43     1086.26     19.94 o
   9   4   2       82.27       61.92      3.32 o
  10   4   2      251.24      244.08      7.96 o
  11   4   2       47.56       33.31      1.80 o
  12   4   2       80.06       76.29      3.21 o
  13   4   2        1.42        1.13      1.48 o
  14   4   2        7.13        8.19      2.46 o
 -16   5   2        6.54       12.58      3.22 o
 -15   5   2       26.24       23.56      2.28 o
 -14   5   2       19.68       16.71      1.44 o
 -13   5   2       12.92        9.44      1.17 o
 -12   5   2      125.35      127.45      4.14 o
 -11   5   2       14.79       15.27      1.12 o
 -10   5   2      723.48      784.65     15.21 o
  -9   5   2       10.92       10.75      1.02 o
  -8   5   2       17.65       16.74      0.96 o
  -7   5   2       53.62       54.32      2.06 o
  -6   5   2        9.74       13.41      1.92 o
  -5   5   2       36.26       36.41      3.90 o
  -4   5   2      133.41      138.15      4.19 o
  -3   5   2      585.22      572.42     11.18 o
  -2   5   2      466.76      440.22      8.75 o
  -1   5   2      220.18      190.04      3.58 o
   0   5   2       62.19       55.73      1.68 o
   1   5   2      177.80      158.52      3.81 o
   2   5   2      398.71      376.76      7.25 o
   3   5   2      212.33      212.38      5.08 o
   4   5   2      177.53      182.48      4.73 o
   5   5   2      592.27      651.76     26.12 o
   6   5   2      207.66      206.65      5.08 o
   7   5   2      219.21      223.54      4.95 o
   8   5   2       47.63       52.06      2.07 o
   9   5   2        0.52        1.13      1.20 o
  10   5   2        0.01        0.16      1.19 o
  11   5   2        6.16        8.49      1.56 o
  12   5   2       30.27       29.49      2.21 o
  13   5   2        0.18        2.33      1.47 o
  14   5   2       19.72       17.81      2.99 o
 -16   6   2        7.67        5.60      4.60 o
 -15   6   2       19.25       18.32      3.44 o
 -14   6   2       59.73       65.06      4.41 o
 -13   6   2        0.52        0.79      1.57 o
 -12   6   2       15.82       12.08      1.14 o
 -11   6   2       74.52       84.23      3.33 o
 -10   6   2      278.21      303.06      6.98 o
  -9   6   2       15.75       18.72      2.21 o
  -8   6   2        6.54        8.82      0.73 o
  -7   6   2        0.36        0.32      0.58 o
  -6   6   2      159.67      163.27      3.86 o
  -5   6   2     1094.46     1214.87     53.49 o
  -4   6   2      335.74      350.49      7.87 o
  -3   6   2       77.47       54.19      2.47 o
  -2   6   2       73.85       58.34      1.52 o
  -1   6   2      409.80      385.48      6.87 o
   0   6   2      426.98      453.43      9.04 o
   1   6   2      313.43      273.61      5.83 o
   2   6   2      385.04      408.56      7.37 o
   3   6   2       73.61       86.27      2.59 o
   4   6   2      238.74      198.10      4.15 o
   5   6   2      335.98      327.31      7.30 o
   6   6   2      347.83      386.54     13.76 o
   7   6   2      111.48      111.54      5.72 o
   8   6   2      212.37      224.68      7.38 o
   9   6   2      101.02       95.03      3.14 o
  10   6   2        0.17        0.92      1.63 o
  11   6   2      115.23      124.70      4.46 o
  12   6   2      161.47      172.37      6.01 o
  13   6   2       22.02       23.49      2.36 o
  14   6   2        0.48       -0.74      2.19 o
 -15   7   2       16.73       12.15      2.74 o
 -14   7   2        2.28        4.60      1.21 o
 -13   7   2       58.62       62.47      2.44 o
 -12   7   2       71.83       77.64      3.55 o
 -11   7   2      332.27      384.29     10.82 o
 -10   7   2      247.13      273.64      9.57 o
  -9   7   2       13.40       11.39      1.04 o
  -8   7   2        0.80        0.20      0.53 o
  -7   7   2       94.27       84.60      2.53 o
  -6   7   2      746.50      781.72     32.94 o
  -5   7   2      155.61      137.14      3.28 o
  -4   7   2       16.55       16.59      0.93 o
  -3   7   2      631.81      657.11     16.09 o
  -2   7   2       21.42       16.10      1.19 o
  -1   7   2       63.76       59.82      1.72 o
   0   7   2      159.47      126.60      2.93 o
   1   7   2      277.64      250.15      6.30 o
   2   7   2      166.94      182.94      4.25 o
   3   7   2       90.00       92.89      2.21 o
   4   7   2       28.12       22.46      1.17 o
   5   7   2       35.31       33.17      1.47 o
   6   7   2      170.48      154.61      4.16 o
   7   7   2      562.33      612.05     24.79 o
   8   7   2        2.82        0.77      0.99 o
   9   7   2       23.72       22.02      1.91 o
  10   7   2       10.90       12.11      1.66 o
  11   7   2        0.02        0.41      1.69 o
  12   7   2        0.22       -1.45      1.45 o
  13   7   2        9.68        6.43      2.05 o
 -15   8   2       34.75       40.49      5.79 o
 -14   8   2      105.21      119.71      9.17 o
 -13   8   2       14.49       15.67      3.63 o
 -12   8   2        2.49        1.88      1.44 o
 -11   8   2      395.56      547.10     24.53 o
 -10   8   2      179.67      197.26      7.17 o
  -9   8   2       56.38       59.59      3.19 o
  -8   8   2      568.10      636.52     15.94 o
  -7   8   2      188.09      183.71      5.11 o
  -6   8   2      160.12      163.56      4.03 o
  -5   8   2       46.97       30.29      1.27 o
  -4   8   2      181.26      166.03      3.74 o
  -3   8   2        0.65       -0.04      0.93 o
  -2   8   2       72.90       53.32      5.85 o
  -1   8   2      144.43      108.09      3.39 o
   0   8   2       48.71       39.90      1.33 o
   1   8   2     1185.46     1234.12     24.08 o
   2   8   2      196.67      174.04      4.15 o
   3   8   2      160.26      137.49      4.13 o
   4   8   2       26.63       22.67      1.32 o
   5   8   2        9.52        8.58      1.32 o
   6   8   2       14.06       11.32      1.12 o
   7   8   2        6.17        4.56      2.02 o
   8   8   2        0.47       -0.64      1.00 o
   9   8   2       11.84       13.39      2.23 o
  10   8   2       65.69       68.02      5.51 o
  11   8   2      147.84      148.13      6.02 o
  12   8   2        2.97        5.51      2.25 o
  13   8   2        6.45       -2.58      2.91 o
 -14   9   2        0.21        1.52      1.93 o
 -13   9   2        1.68        1.11      1.58 o
 -12   9   2        9.01        8.87      1.50 o
 -11   9   2       90.55       93.36      3.57 o
 -10   9   2        0.28        1.39      0.94 o
  -9   9   2      128.80      130.61      4.34 o
  -8   9   2       98.70      108.26      5.59 o
  -7   9   2      217.07      211.08      5.97 o
  -6   9   2      119.61      106.85      3.13 o
  -5   9   2       30.26       24.26      1.63 o
  -4   9   2       80.81       77.61      3.04 o
  -3   9   2        0.48        0.31      1.00 o
  -2   9   2       21.18       23.89      4.99 o
  -1   9   2      133.77      146.30      4.49 o
   0   9   2       10.99       14.43      1.06 o
   1   9   2       10.77        7.73      1.41 o
   2   9   2      158.91      154.97      4.11 o
   3   9   2      403.64      449.42      8.97 o
   4   9   2      185.56      212.85      4.81 o
   5   9   2       16.79       16.29      1.36 o
   6   9   2       21.69       17.95      2.16 o
   7   9   2        0.13       -0.04      1.27 o
   8   9   2       26.78       28.55      2.12 o
   9   9   2        7.39       11.54      1.42 o
  10   9   2        9.52        9.10      1.74 o
  11   9   2        7.85        5.03      1.86 o
  12   9   2        1.55       -0.88      2.44 o
 -14  10   2        1.63       -1.89      2.43 o
 -13  10   2       14.62       12.35      3.40 o
 -12  10   2      109.25      135.99      5.72 o
 -11  10   2       53.60       59.87      3.42 o
 -10  10   2       12.53        9.67      1.16 o
  -9  10   2        0.52        0.55      0.84 o
  -8  10   2       69.99       77.46      2.99 o
  -7  10   2       18.47       14.46      1.19 o
  -6  10   2        3.91        3.78      0.87 o
  -5  10   2       31.28       32.23      1.57 o
  -4  10   2      204.80      203.07      6.67 o
  -3  10   2       87.78       85.93      3.39 o
  -2  10   2      242.31      247.81     10.31 o
  -1  10   2      339.51      341.31      9.69 o
   0  10   2        0.13        2.74      1.34 o
   1  10   2      114.38      126.06      3.12 o
   2  10   2      327.55      349.38      8.27 o
   3  10   2       46.72       52.59      2.02 o
   4  10   2       45.40       40.29      1.94 o
   5  10   2      381.31      448.92     18.26 o
   6  10   2       29.19       32.46      1.74 o
   7  10   2        3.93        5.09      1.12 o
   8  10   2       67.72       67.33      2.87 o
   9  10   2       35.15       44.66      2.50 o
  10  10   2        3.62        3.26      1.72 o
  11  10   2       40.09       45.74      6.70 o
  12  10   2       28.43       30.32      5.47 o
 -13  11   2        1.77       -2.44      3.47 o
 -12  11   2       52.37       56.76      4.85 o
 -11  11   2      166.69      155.20      7.58 o
 -10  11   2        0.84        0.79      0.92 o
  -9  11   2        3.91        5.01      3.29 o
  -8  11   2       16.92       17.08      1.78 o
  -7  11   2       67.43       72.64      2.33 o
  -6  11   2       37.72       36.28      1.58 o
  -5  11   2      158.79      159.23      5.01 o
  -4  11   2       48.46       48.88      4.37 o
  -3  11   2        8.09        6.81      2.10 o
  -2  11   2       50.16       56.74      2.67 o
  -1  11   2       26.59       24.39      1.91 o
   0  11   2      218.44      232.91      7.44 o
   1  11   2       39.14       40.52      2.40 o
   2  11   2       42.15       46.74      1.89 o
   3  11   2      107.68      110.90      5.67 o
   4  11   2      166.72      178.35      5.26 o
   5  11   2        0.01       -0.83      1.09 o
   6  11   2        7.33        5.63      1.24 o
   7  11   2        0.14        0.95      1.24 o
   8  11   2        1.26        1.15      1.53 o
   9  11   2        0.71       -0.73      1.45 o
  10  11   2        8.31        8.24      1.96 o
  11  11   2        3.42       -0.33      3.69 o
 -12  12   2       31.97       33.06      4.98 o
 -11  12   2        5.09       15.62      5.26 o
 -10  12   2       64.46       72.13      3.75 o
  -9  12   2       15.87       15.14      2.10 o
  -8  12   2       19.51       19.40      1.16 o
  -7  12   2        5.84        6.24      1.02 o
  -6  12   2        0.07       -0.29      0.78 o
  -5  12   2      205.92      228.50      6.80 o
  -4  12   2        8.69        9.35      1.57 o
  -3  12   2       19.11       15.05      2.28 o
  -2  12   2      159.94      167.49      6.39 o
  -1  12   2       29.08       29.42      2.17 o
   0  12   2        1.33        0.84      1.23 o
   1  12   2        8.22        4.12      1.19 o
   2  12   2        4.82        5.32      0.96 o
   3  12   2        3.57        2.24      1.65 o
   4  12   2        0.72       -0.30      1.49 o
   5  12   2       25.72       24.17      1.73 o
   6  12   2       40.89       38.46      3.42 o
   7  12   2       11.66       11.54      1.66 o
   8  12   2       49.31       55.43      3.25 o
   9  12   2       71.40       72.02      4.03 o
  10  12   2        0.72        1.23      2.53 o
 -10  13   2       21.54       20.65      1.73 o
  -9  13   2        3.58        3.15      0.71 o
  -8  13   2       11.70        8.71      1.78 o
  -7  13   2       35.29       38.73      2.97 o
  -6  13   2       28.14       31.05      1.75 o
  -5  13   2       11.93       12.11      1.40 o
  -4  13   2       33.96       32.52      2.34 o
  -3  13   2      136.54      153.95      6.20 o
  -2  13   2        6.84        5.57      1.48 o
  -1  13   2        7.80        5.39      2.62 o
   0  13   2        7.48        8.64      1.29 o
   1  13   2        0.29       -0.82      1.11 o
   2  13   2       14.95       12.41      1.55 o
   3  13   2        5.15        4.88      1.04 o
   4  13   2        9.01       10.21      1.88 o
   5  13   2       23.84       25.29      1.93 o
   6  13   2       15.96       11.53      1.65 o
   7  13   2       20.94       19.11      2.47 o
   8  13   2        3.91        0.74      1.62 o
   9  13   2        0.67       -0.25      2.35 o
 -10  14   2       16.82       17.78      3.65 o
  -9  14   2       23.43       20.19      3.25 o
  -8  14   2        6.75        5.72      1.11 o
  -7  14   2        4.31        5.27      1.63 o
  -6  14   2        1.88        1.10      1.03 o
  -5  14   2       10.72        9.42      1.31 o
  -4  14   2        0.01        0.37      1.69 o
  -3  14   2        2.99        2.94      1.82 o
  -2  14   2        0.03        0.08      1.66 o
  -1  14   2        6.33        4.43      1.47 o
   0  14   2       18.34       13.28      1.59 o
   1  14   2        1.09        0.07      1.09 o
   2  14   2       23.32       25.96      2.29 o
   3  14   2        2.41        2.98      1.24 o
   4  14   2       21.67       17.62      1.53 o
   5  14   2        7.63        8.89      1.63 o
   6  14   2       15.87       14.72      1.98 o
   7  14   2        6.69        9.51      1.99 o
   8  14   2        0.08       -1.35      1.84 o
  -8  15   2        2.16       -0.79      2.79 o
  -7  15   2       13.48       10.40      1.50 o
  -6  15   2       17.86       19.35      1.70 o
  -5  15   2        4.01        4.07      1.36 o
  -4  15   2        8.25        8.97      1.61 o
  -3  15   2        8.13        7.41      2.16 o
  -2  15   2        0.01        2.16      2.09 o
  -1  15   2        9.61       10.09      1.69 o
   0  15   2        3.25        3.01      1.50 o
   1  15   2       27.03       23.67      2.19 o
   2  15   2        0.46       -0.01      0.94 o
   3  15   2       29.88       35.30      4.05 o
   4  15   2        5.81        4.71      1.54 o
   5  15   2        0.09        1.26      1.38 o
   6  15   2       22.85       24.79      2.10 o
  -6  16   2        0.39        1.69      2.25 o
  -5  16   2        0.14       -1.10      1.69 o
  -4  16   2       15.14       13.45      1.75 o
  -3  16   2        0.33        0.77      2.39 o
  -2  16   2        0.80        0.48      1.38 o
  -1  16   2       12.87       14.63      6.03 o
   0  16   2        0.09        1.74      1.55 o
   1  16   2        5.38        4.32      1.80 o
   2  16   2        3.83        1.32      1.68 o
   3  16   2        1.65       -0.03      1.37 o
   4  16   2        1.84        0.19      2.36 o
  -3  17   2        7.78        5.26      2.19 o
  -2  17   2        3.63        4.71      2.93 o
  -1  17   2        0.52       -0.35      1.78 o
   0  17   2       11.09        6.41      2.10 o
   1  17   2        5.58        3.95      2.17 o
 -17   1   3        0.86        0.90      1.84 o
 -16   1   3       17.00       13.33      1.85 o
 -15   1   3        1.03       -0.20      1.37 o
 -14   1   3      130.97      136.57      4.36 o
 -13   1   3        0.58        0.69      0.95 o
 -12   1   3       48.95       47.56      2.03 o
 -11   1   3      864.85      979.11     33.37 o
 -10   1   3        1.93        1.84      0.69 o
  -9   1   3       15.37       13.03      0.98 o
  -8   1   3       24.87       23.10      1.16 o
  -7   1   3      535.21      587.81     10.33 o
  -6   1   3       51.52       69.25      1.91 o
  -5   1   3      354.51      376.87      6.58 o
  -4   1   3     2150.52     2207.01     49.87 o
  -3   1   3     2640.57     2956.21     66.92 o
  -2   1   3      223.63      217.13      8.17 o
  -1   1   3      878.18      833.76     16.44 o
   0   1   3      730.35      617.83     12.29 o
   1   1   3      551.17      469.52      8.30 o
   2   1   3      275.95      241.05      4.59 o
   3   1   3      501.73      446.57      8.21 o
   4   1   3       37.11       22.66      1.49 o
   5   1   3       43.27       48.28      2.10 o
   6   1   3      700.27      715.22     17.92 o
   7   1   3      471.07      484.22      8.71 o
   8   1   3       41.33       42.35      2.06 o
   9   1   3        1.34        0.84      0.89 o
  10   1   3       99.92       94.41      3.09 o
  11   1   3       15.44       15.19      1.46 o
  12   1   3       76.41       71.69      3.84 o
  13   1   3        3.41        0.08      1.39 o
  14   1   3        0.31       -0.66      3.34 o
 -17   2   3        1.10       -0.02      4.91 o
 -16   2   3        1.98        0.83      1.39 o
 -15   2   3        0.60        2.08      1.31 o
 -14   2   3       33.79       33.50      3.26 o
 -13   2   3        1.89        2.62      1.05 o
 -12   2   3      258.97      268.09      6.51 o
 -11   2   3       71.30       76.21      2.25 o
 -10   2   3        9.65       11.62      0.86 o
  -9   2   3      212.57      219.17      6.34 o
  -8   2   3      267.53      304.56      9.68 o
  -7   2   3      345.34      391.88      7.06 o
  -6   2   3      992.96     1089.78     18.49 o
  -5   2   3     1123.62     1309.67     21.80 o
  -4   2   3     2906.13     3360.98     75.39 o
  -3   2   3       26.56       31.59      1.16 o
  -2   2   3     3642.35     3789.75    120.43 o
  -1   2   3     1742.40     1774.56     40.99 o
   0   2   3     4269.12     4790.72     88.50 o
   1   2   3     4256.02     4709.46     87.46 o
   2   2   3      351.87      297.36      5.95 o
   3   2   3      939.19     1033.02     24.75 o
   4   2   3       45.00       45.17      1.38 o
   5   2   3       25.58       23.21      1.67 o
   6   2   3       62.88       61.98      2.46 o
   7   2   3      110.08      101.19      3.54 o
   8   2   3      822.32      846.51     14.70 o
   9   2   3       90.53       82.20      2.91 o
  10   2   3        3.58        2.55      1.05 o
  11   2   3       47.89       46.17      2.04 o
  12   2   3        6.17        4.20      1.25 o
  13   2   3        0.44       -0.57      1.47 o
  14   2   3       31.13       28.60      5.08 o
 -16   3   3       16.51       15.17      2.66 o
 -15   3   3       11.57        8.20      1.58 o
 -14   3   3       10.19       16.02      1.44 o
 -13   3   3      151.14      170.30      4.42 o
 -12   3   3      195.07      209.60      5.79 o
 -11   3   3       49.36       49.64      3.15 o
 -10   3   3     1033.81     1175.96     27.47 o
  -9   3   3       23.55       20.36      1.34 o
  -8   3   3      557.36      582.70     14.36 o
  -7   3   3      899.27      900.84     18.20 o
  -6   3   3      440.58      439.10     10.33 o
  -5   3   3     1522.08     1673.20     27.32 o
  -4   3   3        9.09        9.30      0.54 o
  -3   3   3      191.82      211.64      5.55 o
  -2   3   3      536.49      541.41     11.59 o
  -1   3   3     1027.40      948.47     34.97 o
   0   3   3       23.31       23.15      0.85 o
   1   3   3      155.63      145.48      2.93 o
   2   3   3     1495.59     1487.45     30.61 o
   3   3   3     1726.69     1818.03     32.59 o
   4   3   3      191.03      192.18      3.68 o
   5   3   3      779.03      756.33     16.09 o
   6   3   3      256.68      252.95      5.16 o
   7   3   3        0.10        1.07      1.25 o
   8   3   3       74.28       68.76      2.22 o
   9   3   3      250.78      280.88      6.20 o
  10   3   3        1.55        0.37      1.36 o
  11   3   3        5.18        3.86      1.18 o
  12   3   3       29.99       34.34      2.24 o
  13   3   3       77.31       69.78      5.39 o
  14   3   3        6.76        7.37      3.78 o
 -16   4   3        0.15       -0.06      1.71 o
 -15   4   3        8.07        5.74      2.20 o
 -14   4   3       14.45       13.27      1.30 o
 -13   4   3      166.91      166.19      4.12 o
 -12   4   3      234.67      238.39      8.03 o
 -11   4   3      120.76      111.88      4.82 o
 -10   4   3       98.95      101.92      2.71 o
  -9   4   3       45.31       39.96      1.36 o
  -8   4   3       54.26       54.07      3.00 o
  -7   4   3      135.82      131.62      4.90 o
  -6   4   3      107.19       91.60      2.50 o
  -5   4   3       51.99       69.53      1.84 o
  -4   4   3      265.36      273.90     11.29 o
  -3   4   3      789.92      769.74     27.08 o
  -2   4   3      374.88      339.19      6.03 o
  -1   4   3      448.56      404.72      8.06 o
   0   4   3        7.74        6.67      0.59 o
   1   4   3       95.54       83.46      3.42 o
   2   4   3       92.70       68.40      1.75 o
   3   4   3        3.32        6.74      1.38 o
   4   4   3       53.83       50.42      2.08 o
   5   4   3        2.56        5.06      0.85 o
   6   4   3       14.18       15.85      1.12 o
   7   4   3       21.51       16.92      1.26 o
   8   4   3       66.87       63.87      2.18 o
   9   4   3       10.26        6.92      2.80 o
  10   4   3        0.55       -0.36      1.15 o
  11   4   3        0.02        0.77      1.20 o
  12   4   3        5.00        5.48      1.62 o
  13   4   3        0.62        3.53      2.37 o
 -16   5   3        0.57       -0.49      1.98 o
 -15   5   3       17.63       11.55      1.78 o
 -14   5   3        0.02        2.20      1.08 o
 -13   5   3       28.62       29.55      1.55 o
 -12   5   3       56.70       52.55      2.75 o
 -11   5   3      119.30      129.36      4.36 o
 -10   5   3      556.17      588.13     18.62 o
  -9   5   3       15.12       15.58      1.12 o
  -8   5   3      300.01      306.30      8.17 o
  -7   5   3      495.88      506.72     10.54 o
  -6   5   3     1932.41     2238.85     42.57 o
  -5   5   3      490.78      496.33      9.94 o
  -4   5   3     1074.49     1096.71     36.81 o
  -3   5   3      583.05      592.68     18.10 o
  -2   5   3        3.99        4.44      0.54 o
  -1   5   3       80.71       46.69      3.03 o
   0   5   3      570.59      537.51     13.96 o
   1   5   3      118.75      108.63      2.45 o
   2   5   3      756.16      686.61     12.07 o
   3   5   3      472.96      432.56      8.33 o
   4   5   3      665.46      610.13     11.53 o
   5   5   3       31.02       29.01      2.28 o
   6   5   3      462.50      463.68     12.32 o
   7   5   3      251.13      229.89      5.50 o
   8   5   3        0.04       -1.00      1.00 o
   9   5   3      157.74      169.85      4.96 o
  10   5   3       45.02       48.65      2.57 o
  11   5   3        0.98       -1.18      1.47 o
  12   5   3       58.47       57.64      3.91 o
  13   5   3       69.04       62.37      5.24 o
 -16   6   3        6.21        2.18      2.41 o
 -15   6   3        0.05        2.70      1.42 o
 -14   6   3       21.62       24.38      1.78 o
 -13   6   3        0.01        0.61      0.94 o
 -12   6   3      147.40      166.19      4.21 o
 -11   6   3      103.76      105.47      2.90 o
 -10   6   3       81.86       91.70      3.56 o
  -9   6   3       10.24       16.69      1.78 o
  -8   6   3      127.35      149.02      3.91 o
  -7   6   3       88.35       84.31      2.48 o
  -6   6   3      109.59      141.50      4.26 o
  -5   6   3      956.14     1072.39     19.54 o
  -4   6   3      630.17      543.95    138.39 o
  -3   6   3      235.53      224.69      9.87 o
  -2   6   3        1.07        0.18      0.41 o
  -1   6   3       91.18       85.14      2.75 o
   0   6   3     1148.06     1253.23     23.61 o
   1   6   3     1198.52     1342.08     46.87 o
   2   6   3      222.23      195.56      7.20 o
   3   6   3      118.26      141.91      3.28 o
   4   6   3       21.69       19.66      2.22 o
   5   6   3        2.58        3.09      1.33 o
   6   6   3       14.39       18.72      1.54 o
   7   6   3      325.24      302.16      8.37 o
   8   6   3        1.47        0.43      0.90 o
   9   6   3       41.74       36.55      2.10 o
  10   6   3        3.04        2.20      1.64 o
  11   6   3       20.16       21.50      3.55 o
  12   6   3       42.56       40.82      2.79 o
  13   6   3       11.43        5.13      2.63 o
 -15   7   3        9.05       11.16      2.09 o
 -14   7   3      100.86      103.44      4.81 o
 -13   7   3       25.31       25.32      1.95 o
 -12   7   3       28.26       31.51      1.93 o
 -11   7   3      307.07      377.89     10.51 o
 -10   7   3        6.20        8.40      1.28 o
  -9   7   3       84.53       82.28      2.92 o
  -8   7   3      467.88      544.46     12.37 o
  -7   7   3      300.71      314.48      7.16 o
  -6   7   3       13.85        9.53      1.57 o
  -5   7   3      124.74      138.35      4.26 o
  -4   7   3      357.50      341.11      9.18 o
  -3   7   3       32.36       24.46      1.42 o
  -2   7   3      134.47      125.13      6.60 o
  -1   7   3      181.43      155.90      3.21 o
   0   7   3      671.53      719.54     20.16 o
   1   7   3      219.57      196.08      4.57 o
   2   7   3      333.18      321.65      8.24 o
   3   7   3      257.85      256.48      5.26 o
   4   7   3       46.00       45.00      3.01 o
   5   7   3       13.80       13.16      1.50 o
   6   7   3      162.68      174.11      5.10 o
   7   7   3       35.74       34.00      2.06 o
   8   7   3      134.43      136.01      5.13 o
   9   7   3       40.75       38.97      3.06 o
  10   7   3       48.30       48.54      3.06 o
  11   7   3        4.32        2.09      2.86 o
  12   7   3        4.08       11.15      4.59 o
 -15   8   3        9.78        5.60      2.80 o
 -14   8   3       20.05       17.55      2.06 o
 -13   8   3        0.24       -1.54      1.65 o
 -12   8   3       39.18       35.41      4.92 o
 -11   8   3        1.14        1.85      1.35 o
 -10   8   3        9.89        9.29      1.62 o
  -9   8   3       84.19       95.97      4.61 o
  -8   8   3       65.40       78.74      3.08 o
  -7   8   3       42.51       39.38      4.44 o
  -6   8   3       53.25       56.38      1.86 o
  -5   8   3       40.79       38.73      1.86 o
  -4   8   3       21.40       22.94      1.29 o
  -3   8   3        2.51        3.85      0.46 o
  -2   8   3      112.96      118.33      3.45 o
  -1   8   3       15.75       16.17      0.88 o
   0   8   3       31.58       34.41      2.48 o
   1   8   3        2.62        3.48      0.77 o
   2   8   3        3.42        4.32      0.75 o
   3   8   3        3.00        2.72      1.20 o
   4   8   3       24.06       26.24      1.39 o
   5   8   3       57.25       57.56      2.19 o
   6   8   3       26.94       30.18      1.99 o
   7   8   3       35.94       39.18      2.34 o
   8   8   3       62.01       55.84      2.93 o
   9   8   3       17.79       14.35      1.86 o
  10   8   3       28.01       26.27      3.66 o
  11   8   3        3.26        5.35      1.99 o
  12   8   3        1.34       -0.11      2.82 o
 -14   9   3       17.32       16.96      2.56 o
 -13   9   3        0.29       -1.21      1.52 o
 -12   9   3        3.49        3.10      1.21 o
 -11   9   3      239.38      288.13     13.57 o
 -10   9   3        5.93        4.86      1.08 o
  -9   9   3       44.80       45.67      6.43 o
  -8   9   3        1.98        1.85      1.51 o
  -7   9   3      212.27      214.85      8.12 o
  -6   9   3        1.63        2.15      0.92 o
  -5   9   3       46.17       39.41      1.88 o
  -4   9   3       96.84       95.22      2.91 o
  -3   9   3       77.49       69.31      1.92 o
  -2   9   3       17.83       14.69      1.30 o
  -1   9   3      597.32      652.52     13.84 o
   0   9   3       36.60       34.24      1.47 o
   1   9   3       77.84       77.56      4.49 o
   2   9   3       77.01       80.02      2.36 o
   3   9   3      205.07      209.07      6.74 o
   4   9   3        0.01        0.21      0.88 o
   5   9   3        0.49       -0.13      0.86 o
   6   9   3       11.75        8.61      1.22 o
   7   9   3        3.97        6.72      2.01 o
   8   9   3        0.58        3.03      1.63 o
   9   9   3       21.47       24.79      4.83 o
  10   9   3       41.95       46.05      3.94 o
  11   9   3        3.01        3.76      2.28 o
 -14  10   3        3.36       -0.79      1.80 o
 -13  10   3        3.59        4.68      2.36 o
 -12  10   3       61.04       66.75      3.97 o
 -11  10   3       15.17       14.13      1.85 o
 -10  10   3       14.50       16.55      2.68 o
  -9  10   3       73.69       76.84      4.91 o
  -8  10   3        2.06        1.25      0.98 o
  -7  10   3       61.62       68.07     11.59 o
  -6  10   3      116.06      117.30      4.56 o
  -5  10   3        0.38        0.24      0.36 o
  -4  10   3       62.54       61.30      2.53 o
  -3  10   3      113.94      122.16      3.36 o
  -2  10   3      145.37      160.46      4.06 o
  -1  10   3       16.02       16.06      1.76 o
   0  10   3      752.67      849.99     23.22 o
   1  10   3       13.44       12.29      1.13 o
   2  10   3      204.76      235.98      5.96 o
   3  10   3        1.55        1.06      0.82 o
   4  10   3       27.67       28.28      2.52 o
   5  10   3        4.90        3.48      1.08 o
   6  10   3       13.75       10.57      1.36 o
   7  10   3        6.06        4.41      2.03 o
   8  10   3       30.24       34.68      2.55 o
   9  10   3        0.57        0.32      1.73 o
  10  10   3        9.35       15.76      2.76 o
  11  10   3       44.22       47.51      6.41 o
 -13  11   3       26.44       17.96      3.94 o
 -12  11   3        0.42        0.97      3.22 o
 -11  11   3        4.07        2.31      2.25 o
 -10  11   3       21.73       28.79      3.19 o
  -9  11   3        0.24       -0.20      1.09 o
  -8  11   3       14.66       16.68      1.76 o
  -7  11   3       64.35       86.39      6.74 o
  -6  11   3       32.70       32.46      1.95 o
  -5  11   3       60.80       67.01      1.67 o
  -4  11   3        1.13        0.69      0.74 o
  -3  11   3       53.90       57.29      2.21 o
  -2  11   3       36.54       38.86      1.74 o
  -1  11   3       48.67       52.60      2.60 o
   0  11   3       25.31       23.41      1.80 o
   1  11   3      151.84      166.34      5.12 o
   2  11   3       12.38        7.14      1.53 o
   3  11   3      130.22      138.49      5.09 o
   4  11   3        7.72        8.27      1.13 o
   5  11   3       25.36       19.92      1.70 o
   6  11   3       75.36       73.66      2.96 o
   7  11   3        1.10        1.33      1.27 o
   8  11   3        2.53        0.86      2.03 o
   9  11   3       26.42       18.72      2.77 o
  10  11   3        1.70        1.94      3.51 o
 -11  12   3       10.17        6.92      2.09 o
 -10  12   3       16.17       14.36      1.34 o
  -9  12   3        3.88        1.11      1.36 o
  -8  12   3       29.91       33.26      4.24 o
  -7  12   3        9.49        9.73      2.05 o
  -6  12   3       23.74       23.24      3.07 o
  -5  12   3        3.14        2.98      0.76 o
  -4  12   3       13.87       14.96      1.11 o
  -3  12   3       23.25       22.20      1.93 o
  -2  12   3       22.48       29.36      1.61 o
  -1  12   3       63.71       72.95      2.75 o
   0  12   3        8.77        7.60      1.18 o
   1  12   3       54.43       56.53      2.49 o
   2  12   3       54.66       61.16      2.51 o
   3  12   3        2.33        1.45      1.08 o
   4  12   3       96.45      100.33      4.76 o
   5  12   3       10.25        8.85      2.57 o
   6  12   3        0.20       -0.11      0.88 o
   7  12   3       30.90       32.78      2.47 o
   8  12   3        6.61        7.97      1.64 o
   9  12   3        2.80        3.58      2.72 o
 -11  13   3        2.69        1.23      1.57 o
 -10  13   3       81.58       82.95      5.88 o
  -9  13   3        0.42        0.67      6.69 o
  -8  13   3        8.43        8.56      1.75 o
  -7  13   3        0.01       -0.65      1.56 o
  -6  13   3        5.79        4.87      1.73 o
  -5  13   3      115.56      118.30      3.07 o
  -4  13   3       76.27       82.26      3.18 o
  -3  13   3       25.30       25.09      2.29 o
  -2  13   3       12.32       12.45      1.54 o
  -1  13   3        1.09        1.79      1.73 o
   0  13   3       11.32       13.57      1.45 o
   1  13   3        0.16       -0.97      0.97 o
   2  13   3       23.01       22.43      1.52 o
   3  13   3        0.05        0.39      0.98 o
   4  13   3        0.10       -1.00      1.29 o
   5  13   3        6.62        5.88      1.38 o
   6  13   3       59.71       66.20      3.67 o
   7  13   3        1.25        1.89      2.24 o
   8  13   3        0.34        1.23      2.07 o
  -9  14   3        5.51        6.70      2.24 o
  -8  14   3       19.42       18.44      2.39 o
  -7  14   3       33.78       34.07      2.86 o
  -6  14   3       21.69       20.49      2.53 o
  -5  14   3       39.40       39.64      1.52 o
  -4  14   3       13.51        9.65      1.38 o
  -3  14   3       16.49       16.15      1.36 o
  -2  14   3       32.29       30.77      2.07 o
  -1  14   3        2.08        1.47      0.97 o
   0  14   3        3.71       -0.30      1.56 o
   1  14   3       50.47       55.85      3.16 o
   2  14   3        0.45        3.55      1.54 o
   3  14   3        0.19       -0.85      0.85 o
   4  14   3       18.18       17.95      1.63 o
   5  14   3        0.53        1.85      1.76 o
   6  14   3        3.25        4.20      1.77 o
   7  14   3       23.91       27.25      4.50 o
  -7  15   3        1.25        0.69      2.12 o
  -6  15   3        1.68        2.26      3.18 o
  -5  15   3        4.59        4.41      0.78 o
  -4  15   3       19.23       24.49      1.49 o
  -3  15   3        2.86        0.74      0.99 o
  -2  15   3        5.51        5.03      1.41 o
  -1  15   3        8.44        7.33      1.48 o
   0  15   3       37.40       40.05      2.87 o
   1  15   3        0.22        0.85      1.39 o
   2  15   3        0.02       -1.55      1.55 o
   3  15   3        0.48        2.01      1.56 o
   4  15   3        9.45        8.57      1.47 o
   5  15   3        0.41       -1.35      1.73 o
  -5  16   3       10.79       10.59      2.89 o
  -4  16   3        3.97        2.86      1.52 o
  -3  16   3        9.47        9.73      1.52 o
  -2  16   3       31.19       28.77      2.62 o
  -1  16   3        0.04        2.92      1.65 o
   0  16   3        0.11       -1.30      1.30 o
   1  16   3        6.26        3.63      2.56 o
   2  16   3        0.87       -1.16      1.94 o
   3  16   3        0.77        1.81      1.78 o
 -17   0   4       16.54       18.03      2.88 o
 -16   0   4       39.65       39.98      3.94 o
 -15   0   4       73.60       87.03      9.99 o
 -14   0   4        0.09       -1.84      1.84 o
 -13   0   4      335.30      393.08     23.54 o
 -12   0   4       20.41       18.86      1.44 o
 -11   0   4       33.66       37.25      2.79 o
 -10   0   4       34.30       29.29      2.26 o
  -9   0   4        1.52        2.51      1.79 o
  -8   0   4        4.21        3.90      0.94 o
  -7   0   4     1125.77     1166.37     27.83 o
  -6   0   4      163.33      144.64      4.22 o
  -5   0   4      308.92      298.55     11.06 o
  -4   0   4       32.07       23.87      1.66 o
  -2   0   4       27.13       35.19      2.38 o
  -1   0   4      889.38      876.70     30.28 o
   0   0   4      229.00      219.38     12.27 o
   1   0   4      158.65      117.61      4.48 o
   2   0   4       98.31      112.46      9.28 o
   3   0   4      319.60      312.76      8.85 o
   4   0   4     2196.78     2351.50     55.94 o
   5   0   4      736.33      745.04     19.48 o
   6   0   4       95.89       94.57      4.19 o
   7   0   4     2519.58     3146.25    137.74 o
   8   0   4       29.64       33.86      2.39 o
   9   0   4       29.05       31.42      8.30 o
  10   0   4       87.39       93.09      6.34 o
  11   0   4       86.46      104.54      5.14 o
  12   0   4       10.77       17.57      2.56 o
 -17   1   4        7.80        7.28      1.99 o
 -16   1   4       25.34       23.26      2.35 o
 -15   1   4        1.25        0.04      1.43 o
 -14   1   4       23.19       25.44      2.48 o
 -13   1   4        7.81        7.78      0.99 o
 -12   1   4       50.96       52.98      2.92 o
 -11   1   4       27.42       26.12      1.42 o
 -10   1   4        9.01       11.24      0.88 o
  -9   1   4        0.51        0.39      0.53 o
  -8   1   4       99.26       99.32      2.59 o
  -7   1   4       64.24       72.48      1.79 o
  -6   1   4      654.28      767.61     12.88 o
  -5   1   4       19.74       18.25      1.15 o
  -4   1   4        0.25        1.53      0.90 o
  -3   1   4      599.74      582.90     14.16 o
  -2   1   4     1067.75     1128.19     30.50 o
  -1   1   4      121.44      115.99      3.63 o
   0   1   4      617.25      666.91     13.48 o
   1   1   4     1816.54     1921.32     31.94 o
   2   1   4      146.77      146.04      3.32 o
   3   1   4      173.98      160.35      3.54 o
   4   1   4       20.79       18.37      1.71 o
   5   1   4      470.24      469.36      9.30 o
   6   1   4       17.18       13.16      1.20 o
   7   1   4      361.21      374.23      7.95 o
   8   1   4       84.61       80.69      2.72 o
   9   1   4        1.75        2.04      1.19 o
  10   1   4       30.86       27.87      1.71 o
  11   1   4        0.83        0.74      1.68 o
  12   1   4        1.12       -1.39      1.39 o
 -17   2   4       13.86       12.34      2.34 o
 -16   2   4       35.17       29.57      2.57 o
 -15   2   4        0.14        1.13      1.93 o
 -14   2   4       86.75       76.64      2.71 o
 -13   2   4      311.05      339.81      8.05 o
 -12   2   4      165.38      167.91      5.83 o
 -11   2   4        0.28       -0.69      0.69 o
 -10   2   4      105.42      108.56      3.89 o
  -9   2   4      152.64      152.98      3.94 o
  -8   2   4       19.77       20.57      1.06 o
  -7   2   4      154.43      155.62      3.10 o
  -6   2   4      493.64      484.88     10.34 o
  -5   2   4        5.45        9.94      1.17 o
  -4   2   4      940.97      974.38     20.45 o
  -3   2   4     3709.91     4058.22    171.72 o
  -2   2   4     1964.08     1980.15     64.81 o
  -1   2   4       89.85       84.29      2.28 o
   0   2   4     1050.16      998.58     19.76 o
   1   2   4       58.34       41.85      1.69 o
   2   2   4      123.16      128.23      3.65 o
   3   2   4      577.61      572.91     10.51 o
   4   2   4      163.31      143.38      3.92 o
   5   2   4       17.55       19.93      1.15 o
   6   2   4       30.55       26.39      1.40 o
   7   2   4       61.09       55.67      2.02 o
   8   2   4       41.76       34.02      1.68 o
   9   2   4        8.98       11.01      1.34 o
  10   2   4       65.95       70.07      3.04 o
  11   2   4       37.25       36.65      2.28 o
  12   2   4        0.15        0.90      1.45 o
 -16   3   4        1.66        0.60      1.70 o
 -15   3   4       41.64       42.42      2.28 o
 -14   3   4        4.75        3.91      1.05 o
 -13   3   4        8.64        6.10      0.96 o
 -12   3   4       47.61       54.38      3.61 o
 -11   3   4       26.76       27.28      1.28 o
 -10   3   4        8.29       11.30      0.88 o
  -9   3   4        0.65        0.05      0.63 o
  -8   3   4       55.34       50.86      1.69 o
  -7   3   4      214.26      232.02      4.48 o
  -6   3   4      162.25      174.25      8.13 o
  -5   3   4       47.40       48.39      1.76 o
  -4   3   4       30.51       32.89      1.39 o
  -3   3   4       63.33       61.40      1.53 o
  -2   3   4        1.95        3.63      0.63 o
  -1   3   4      604.34      700.89     19.59 o
   0   3   4     1510.54     1614.66     54.55 o
   1   3   4       57.82       63.76      2.28 o
   2   3   4      125.71      131.74      3.08 o
   3   3   4       19.79       20.39      1.20 o
   4   3   4      216.61      214.05      6.66 o
   5   3   4        4.18        5.65      1.20 o
   6   3   4      197.66      185.29      5.58 o
   7   3   4       38.96       42.73      1.75 o
   8   3   4       10.84       11.74      1.74 o
   9   3   4        1.79        1.15      1.13 o
  10   3   4        0.93        1.48      1.29 o
  11   3   4        5.66        7.09      1.52 o
  12   3   4        0.03        2.47      2.28 o
 -16   4   4       19.50       16.03      2.39 o
 -15   4   4        1.27       -0.08      1.85 o
 -14   4   4        3.72        1.46      0.90 o
 -13   4   4        2.72        2.24      0.80 o
 -12   4   4      225.95      256.14      6.54 o
 -11   4   4        0.07        0.10      0.61 o
 -10   4   4      134.76      144.52      4.69 o
  -9   4   4      207.73      204.37      7.56 o
  -8   4   4       52.66       51.03      1.75 o
  -7   4   4       39.51       37.62      1.23 o
  -6   4   4      479.87      516.11     21.38 o
  -5   4   4       33.81       33.39      1.11 o
  -4   4   4      154.61      133.03      3.76 o
  -3   4   4       37.72       31.46      2.10 o
  -2   4   4      228.18      219.99      4.60 o
  -1   4   4      471.75      426.27      8.76 o
   0   4   4      193.17      151.92      3.28 o
   1   4   4      866.95      968.22     18.37 o
   2   4   4       90.95      100.37      2.55 o
   3   4   4       13.84       10.08      0.99 o
   4   4   4       68.95       67.00      2.66 o
   5   4   4      719.18      808.01     18.23 o
   6   4   4     1512.13     1784.70     34.28 o
   7   4   4       12.26       11.89      1.23 o
   8   4   4      371.35      452.75     12.85 o
   9   4   4      229.91      250.03      8.37 o
  10   4   4      108.19      121.06      4.11 o
  11   4   4        4.47        5.90      2.00 o
  12   4   4        0.67        0.57      2.56 o
 -16   5   4        3.58        3.02      2.13 o
 -15   5   4        5.80        2.30      2.23 o
 -14   5   4       11.01        9.76      1.03 o
 -13   5   4       23.67       21.25      1.32 o
 -12   5   4        7.86        5.79      0.95 o
 -11   5   4      269.15      289.16      7.46 o
 -10   5   4      110.31      112.46      3.94 o
  -9   5   4        0.14       -0.04      0.77 o
  -8   5   4       31.36       35.73      1.38 o
  -7   5   4      202.69      234.95      7.32 o
  -6   5   4        9.62        8.14      1.86 o
  -5   5   4       87.76       95.73      5.59 o
  -4   5   4       39.70       39.33      3.19 o
  -3   5   4       13.05       13.79      1.93 o
  -2   5   4       89.56      102.35      2.38 o
  -1   5   4       60.29       66.43      1.97 o
   0   5   4      557.69      560.11     14.66 o
   1   5   4      598.89      644.73     16.22 o
   2   5   4       45.49       41.59      1.53 o
   3   5   4        0.01       -0.78      0.78 o
   4   5   4       47.58       44.37      2.64 o
   5   5   4        0.01       -0.37      1.40 o
   6   5   4      276.32      291.76      7.85 o
   7   5   4        5.08        4.30      1.20 o
   8   5   4       14.21       20.78      2.13 o
   9   5   4       21.60       19.99      2.92 o
  10   5   4        5.89        6.95      1.52 o
  11   5   4       56.41       53.58      3.80 o
  12   5   4       12.53        5.89      3.04 o
 -16   6   4       28.03       29.54      4.38 o
 -15   6   4       14.81       15.86      2.07 o
 -14   6   4        0.47        1.08      1.61 o
 -13   6   4        1.60        1.06      0.69 o
 -12   6   4        0.39        1.15      0.59 o
 -11   6   4        0.25        0.12      1.31 o
 -10   6   4       28.29       36.00      2.08 o
  -9   6   4       93.21      103.29      3.27 o
  -8   6   4       12.12       11.15      0.75 o
  -7   6   4       52.19       57.85      3.01 o
  -6   6   4      127.24      128.55      6.97 o
  -5   6   4      289.33      314.17     14.33 o
  -4   6   4      186.46      196.30      9.81 o
  -3   6   4      120.60      104.30      3.16 o
  -2   6   4        4.06        4.88      1.97 o
  -1   6   4       35.11       34.60      1.49 o
   0   6   4        1.03        1.26      0.75 o
   1   6   4      228.94      232.83      4.72 o
   2   6   4       65.11       67.82      2.08 o
   3   6   4       96.83       93.06      2.67 o
   4   6   4      162.51      173.79      4.29 o
   5   6   4      103.13       98.18      5.55 o
   6   6   4      127.56      130.46      5.42 o
   7   6   4      123.59      126.73      4.93 o
   8   6   4        1.30       -0.31      1.89 o
   9   6   4        3.05        0.34      1.48 o
  10   6   4       32.86       36.51      2.95 o
  11   6   4       24.46       18.68      3.15 o
  12   6   4        0.10        2.08      2.55 o
 -15   7   4        0.46        0.94      0.94 o
 -14   7   4        0.21        2.15      1.53 o
 -13   7   4        4.06        3.11      1.06 o
 -12   7   4       14.17       17.92      1.62 o
 -11   7   4        0.93        1.45      0.97 o
 -10   7   4        8.92       12.71      1.15 o
  -9   7   4       64.56       61.69      2.32 o
  -8   7   4      263.75      279.76      6.72 o
  -7   7   4       26.08       23.84      3.61 o
  -6   7   4      121.47      129.44      7.71 o
  -5   7   4      154.28      177.60      9.33 o
  -4   7   4       20.50       21.92      2.67 o
  -3   7   4        4.39        7.16      0.88 o
  -2   7   4       22.88       23.49      1.23 o
  -1   7   4      143.40      135.26      5.18 o
   0   7   4      189.23      224.69     12.08 o
   1   7   4      244.60      227.25      5.72 o
   2   7   4       73.42       71.20      2.53 o
   3   7   4      102.75      102.75      3.98 o
   4   7   4       65.08       64.46      4.31 o
   5   7   4       87.58       89.75      3.27 o
   6   7   4      229.94      237.38      7.16 o
   7   7   4        0.00       -0.25      1.38 o
   8   7   4        4.41        5.17      1.61 o
   9   7   4       16.62       12.59      2.06 o
  10   7   4        3.94        3.99      1.81 o
  11   7   4        0.10        4.15      2.73 o
 -14   8   4        4.73        4.27      1.75 o
 -13   8   4       97.36      109.49      5.46 o
 -12   8   4       11.31       11.25      1.45 o
 -11   8   4       16.23       14.59      1.98 o
 -10   8   4       79.64       96.18      3.60 o
  -9   8   4      104.04      116.40      3.65 o
  -8   8   4       28.58       25.74      2.18 o
  -7   8   4      225.21      259.88     14.03 o
  -6   8   4      110.77      103.55      7.11 o
  -5   8   4       83.60       78.10      5.80 o
  -4   8   4       62.65       65.49      5.14 o
  -3   8   4      342.45      371.17     19.19 o
  -2   8   4        0.12       -0.84      0.84 o
  -1   8   4       57.64       55.38      2.11 o
   0   8   4      853.76      915.17     35.45 o
   1   8   4      196.17      206.14      7.01 o
   2   8   4       45.25       42.40      1.95 o
   3   8   4       17.43       15.80      1.75 o
   4   8   4      186.65      200.10      5.97 o
   5   8   4      390.00      439.20     11.01 o
   6   8   4       68.37       73.19      3.16 o
   7   8   4      281.38      342.67     10.58 o
   8   8   4       44.47       42.92      2.65 o
   9   8   4        3.69        3.55      1.83 o
  10   8   4       27.15       23.75      2.81 o
  11   8   4       32.43       27.48      5.99 o
 -14   9   4        0.69        2.35      1.44 o
 -13   9   4        0.15        1.17      1.95 o
 -12   9   4       60.86       60.48      3.93 o
 -11   9   4       10.95       10.52      1.31 o
 -10   9   4        6.14        6.32      1.56 o
  -9   9   4        9.85        8.58      0.61 o
  -8   9   4       51.87       52.30      5.50 o
  -7   9   4      168.43      178.34     10.47 o
  -6   9   4       16.07       10.60      2.48 o
  -5   9   4       56.79       52.80      4.77 o
  -4   9   4       10.80       10.80      2.98 o
  -3   9   4       53.24       42.85      1.92 o
  -2   9   4       79.06       65.97      2.06 o
  -1   9   4      102.47      110.35      3.84 o
   0   9   4      186.83      179.60      6.09 o
   1   9   4        0.55       -0.24      0.63 o
   2   9   4      247.98      264.85      8.07 o
   3   9   4        9.33        7.76      1.13 o
   4   9   4        3.60        0.97      1.12 o
   5   9   4      127.23      132.61      6.65 o
   6   9   4       14.85       15.85      1.91 o
   7   9   4        3.92        6.16      2.50 o
   8   9   4        0.13        0.00      1.61 o
   9   9   4        6.69        5.67      2.12 o
  10   9   4       11.60        9.05      2.71 o
 -13  10   4       31.86       31.11      3.25 o
 -12  10   4       15.91       22.19      2.96 o
 -11  10   4        3.69        6.12      2.79 o
 -10  10   4       42.39       49.68      1.96 o
  -9  10   4       21.80       32.01      1.32 o
  -8  10   4        1.08        2.25      1.51 o
  -7  10   4        1.81        3.46      3.57 o
  -6  10   4       13.29       18.86      3.31 o
  -5  10   4       16.45       13.70      0.84 o
  -4  10   4       14.58       19.14      1.32 o
  -3  10   4       69.32       63.67      2.84 o
  -2  10   4      181.15      210.70      5.41 o
  -1  10   4        0.10       -0.97      1.27 o
   0  10   4      111.57      118.04      4.15 o
   1  10   4        8.10        8.18      1.40 o
   2  10   4       25.87       32.17      1.64 o
   3  10   4       86.66       83.63      3.73 o
   4  10   4       95.61       98.65      3.83 o
   5  10   4        0.03       -1.44      1.44 o
   6  10   4        0.03        0.07      1.62 o
   7  10   4       36.10       39.24      2.79 o
   8  10   4       32.70       32.13      3.14 o
   9  10   4       12.60       12.60      2.26 o
  10  10   4       31.04       38.62      6.04 o
 -12  11   4       21.40       17.17      4.47 o
 -11  11   4        8.04        4.65      1.09 o
 -10  11   4        1.02        2.62      1.20 o
  -9  11   4       28.02       31.51      2.31 o
  -8  11   4       24.07       25.59      0.92 o
  -7  11   4       31.88       30.74      1.25 o
  -6  11   4        1.24        1.76      0.44 o
  -5  11   4       48.37       50.67      3.39 o
  -4  11   4        0.58        0.14      0.88 o
  -3  11   4        6.95        6.26      1.09 o
  -2  11   4        0.66        0.24      0.78 o
  -1  11   4      147.64      167.61      8.54 o
   0  11   4        5.53        6.84      0.95 o
   1  11   4        0.23       -0.58      0.91 o
   2  11   4       95.45       98.51      3.92 o
   3  11   4       67.47       71.20      3.70 o
   4  11   4        0.41        0.01      1.59 o
   5  11   4        0.40        1.81      1.67 o
   6  11   4        1.51        3.71      2.10 o
   7  11   4        0.00        3.31      1.75 o
   8  11   4       27.61       32.33      3.04 o
   9  11   4       10.87        6.34      6.04 o
 -11  12   4        2.86       -3.48      3.48 o
 -10  12   4        9.99        9.65      1.93 o
  -9  12   4        3.02        4.04      0.58 o
  -8  12   4        1.50        1.10      0.42 o
  -7  12   4        8.23        5.66      2.13 o
  -6  12   4      114.42      127.69      6.13 o
  -5  12   4       24.16       26.52      3.95 o
  -4  12   4        2.22        0.88      0.90 o
  -3  12   4       23.48       21.98      1.33 o
  -2  12   4       33.97       41.12      1.74 o
  -1  12   4       30.31       27.38      1.65 o
   0  12   4        3.16        2.85      1.14 o
   1  12   4        9.66        9.60      1.55 o
   2  12   4       29.92       28.47      1.70 o
   3  12   4       45.04       46.56      2.23 o
   4  12   4        0.93       -0.31      1.14 o
   5  12   4       74.82       74.89      7.60 o
   6  12   4       78.78       86.22      7.04 o
   7  12   4        3.70        3.79      2.34 o
   8  12   4       43.46       37.25      4.28 o
  -9  13   4        6.73        9.16      2.03 o
  -8  13   4       18.81       21.42      1.42 o
  -7  13   4        3.12        4.22      2.10 o
  -6  13   4        3.40        1.09      2.06 o
  -5  13   4        8.91        6.88      3.60 o
  -4  13   4       31.45       35.57      3.15 o
  -3  13   4       11.72       13.66      1.35 o
  -2  13   4       22.51       25.18      3.79 o
  -1  13   4        9.01        8.65      1.46 o
   0  13   4        0.65        0.79      0.97 o
   1  13   4      112.94      132.60      4.44 o
   2  13   4        0.53        2.33      0.99 o
   3  13   4       13.81       12.55      1.42 o
   4  13   4       31.07       33.62      2.50 o
   5  13   4        0.18       -0.87      2.04 o
   6  13   4       18.41       17.01      3.52 o
   7  13   4        8.00       11.63      4.02 o
  -8  14   4        1.57       -0.22      3.59 o
  -7  14   4        9.05       10.69      2.19 o
  -6  14   4        4.94        7.37      1.33 o
  -5  14   4        0.10        1.74      1.14 o
  -4  14   4       48.96       52.52      2.31 o
  -3  14   4        9.45        8.70      1.63 o
  -2  14   4        0.05        1.66      1.31 o
  -1  14   4        3.23        1.81      1.00 o
   0  14   4        4.14        3.97      1.38 o
   1  14   4       16.21       17.59      1.70 o
   2  14   4        0.56       -1.36      1.36 o
   3  14   4        2.45        2.65      1.29 o
   4  14   4       19.66       22.79      2.86 o
   5  14   4       14.44       15.87      3.04 o
  -5  15   4       46.16       49.32      3.74 o
  -4  15   4        0.02        0.39      1.22 o
  -3  15   4        0.38        0.27      0.88 o
  -2  15   4       19.30       14.89      1.68 o
  -1  15   4        1.58        1.43      1.06 o
   0  15   4        4.00        5.96      1.55 o
   1  15   4        5.77        4.01      1.55 o
   2  15   4        8.19       11.78      1.85 o
   3  15   4        3.10        2.26      2.06 o
  -2  16   4        0.61       -0.45      2.33 o
  -1  16   4        1.84        1.35      1.80 o
   0  16   4        8.52        4.66      1.60 o
 -16   1   5        4.28        4.48      2.39 o
 -15   1   5       42.00       36.08      2.46 o
 -14   1   5        5.96        2.54      1.55 o
 -13   1   5       42.89       48.65      1.88 o
 -12   1   5      134.55      142.09      4.78 o
 -11   1   5        3.01        2.04      1.02 o
 -10   1   5        4.35       11.41      1.19 o
  -9   1   5      232.95      257.67      5.29 o
  -8   1   5       98.67      107.49      3.71 o
  -7   1   5      194.75      233.31      8.42 o
  -6   1   5       16.03       16.86      1.19 o
  -5   1   5      360.26      335.19      7.43 o
  -4   1   5      323.48      318.76     10.68 o
  -3   1   5       19.62       17.40      1.43 o
  -2   1   5      284.23      228.19      6.48 o
  -1   1   5       83.98       75.94      6.13 o
   0   1   5      211.13      234.28      6.11 o
   1   1   5      713.96      719.47     18.22 o
   2   1   5       72.28       65.15      2.24 o
   3   1   5        5.20        4.05      1.53 o
   4   1   5      953.41     1008.62     18.97 o
   5   1   5       53.66       48.38      2.21 o
   6   1   5      596.33      677.39     13.97 o
   7   1   5        2.63       -0.79      1.29 o
   8   1   5        3.62        4.01      1.30 o
   9   1   5        2.82        0.45      1.33 o
  10   1   5        5.96        5.27      2.03 o
  11   1   5       32.89       33.56      3.35 o
 -16   2   5        2.56        1.34      1.55 o
 -15   2   5        0.41        0.61      1.41 o
 -14   2   5        0.05        1.12      1.05 o
 -13   2   5       38.45       41.22      2.73 o
 -12   2   5       10.32        7.80      2.02 o
 -11   2   5       29.57       30.20      1.42 o
 -10   2   5      119.26      108.03      3.17 o
  -9   2   5        0.05        1.42      0.63 o
  -8   2   5      251.77      257.95      7.60 o
  -7   2   5       72.10       78.58      2.70 o
  -6   2   5       15.65       18.27      0.94 o
  -5   2   5       55.63       71.61      2.01 o
  -4   2   5      401.15      434.29     11.53 o
  -3   2   5      339.02      330.06     12.00 o
  -2   2   5      245.28      267.80     10.98 o
  -1   2   5       15.99       18.07      1.27 o
   0   2   5       53.59       62.59      2.11 o
   1   2   5      332.51      341.40     12.48 o
   2   2   5       57.30       63.20      2.53 o
   3   2   5       30.02       32.04      1.62 o
   4   2   5       33.63       37.36      2.13 o
   5   2   5      213.31      228.31      7.09 o
   6   2   5      523.32      594.09     12.85 o
   7   2   5       48.94       42.06      2.71 o
   8   2   5      125.46      131.46      5.52 o
   9   2   5       48.13       54.58      2.55 o
  10   2   5       17.59       28.91      1.99 o
  11   2   5       12.39       14.74      3.44 o
 -16   3   5       49.46       51.06      3.55 o
 -15   3   5       25.04       25.96      2.27 o
 -14   3   5       16.89       20.44      1.67 o
 -13   3   5        5.89        7.35      1.01 o
 -12   3   5      136.05      173.25      6.88 o
 -11   3   5      267.37      300.23      6.82 o
 -10   3   5        0.26        0.22      0.63 o
  -9   3   5      120.52      144.54      4.42 o
  -8   3   5      224.14      267.67     11.11 o
  -7   3   5      134.98      148.38      4.70 o
  -6   3   5     1068.72     1186.83     49.68 o
  -5   3   5      375.29      391.60      9.97 o
  -4   3   5       29.36       28.98      1.04 o
  -3   3   5      441.70      417.50     15.73 o
  -2   3   5      296.81      304.51      8.65 o
  -1   3   5        9.49        7.72      0.93 o
   0   3   5       57.44       45.98      1.89 o
   1   3   5       59.00       57.98      3.68 o
   2   3   5      219.28      229.03      5.05 o
   3   3   5        1.95        1.32      0.94 o
   4   3   5        2.21        2.70      1.06 o
   5   3   5      911.53     1050.43     24.32 o
   6   3   5      380.93      418.89      9.51 o
   7   3   5       50.72       54.09      3.35 o
   8   3   5      161.84      178.76      5.12 o
   9   3   5        4.90        3.19      1.43 o
  10   3   5       68.47       64.86      3.24 o
  11   3   5       20.71       18.21      3.06 o
 -16   4   5        0.20        0.72      1.57 o
 -15   4   5        0.23        0.17      1.66 o
 -14   4   5       44.35       37.99      2.76 o
 -13   4   5      123.83      125.95      3.79 o
 -12   4   5       24.09       29.28      1.53 o
 -11   4   5        3.60        5.05      0.73 o
 -10   4   5       21.40       18.39      0.85 o
  -9   4   5        5.44        5.80      0.53 o
  -8   4   5       77.01       66.50      1.74 o
  -7   4   5       27.86       20.01      0.96 o
  -6   4   5       16.20       18.65      1.36 o
  -5   4   5      292.76      308.16     20.83 o
  -4   4   5      753.87      776.05     54.18 o
  -3   4   5      231.76      240.27      5.60 o
  -2   4   5        0.00        0.48      0.54 o
  -1   4   5        3.94        3.84      0.89 o
   0   4   5       16.05       16.58      0.96 o
   1   4   5        1.25        3.10      1.14 o
   2   4   5        3.63        3.29      0.97 o
   3   4   5       41.74       45.20      2.85 o
   4   4   5        0.00       -1.01      1.01 o
   5   4   5       67.10       66.95      3.05 o
   6   4   5       26.04       21.94      1.53 o
   7   4   5       56.27       54.70      2.33 o
   8   4   5       30.95       29.40      2.08 o
   9   4   5        8.63        8.68      1.63 o
  10   4   5        0.04       -1.71      1.71 o
  11   4   5        0.05       -1.13      2.33 o
 -16   5   5       42.95       40.62      3.74 o
 -15   5   5        0.71       -1.07      1.67 o
 -14   5   5       20.85       14.01      1.59 o
 -13   5   5       39.40       34.56      1.63 o
 -12   5   5        0.11       -0.37      0.43 o
 -11   5   5       25.86       26.49      2.00 o
 -10   5   5      108.20      112.41      3.47 o
  -9   5   5       68.78       62.37      3.35 o
  -8   5   5      122.51      117.17      6.42 o
  -7   5   5      249.97      296.83     13.91 o
  -6   5   5      185.52      187.00     10.15 o
  -5   5   5       77.73       71.12      2.34 o
  -4   5   5        6.75        7.93      2.16 o
  -3   5   5      167.55      152.28      5.07 o
  -2   5   5      124.85      119.81      2.92 o
  -1   5   5       40.81       36.72      1.28 o
   0   5   5        5.49        4.37      0.67 o
   1   5   5      283.64      295.71      6.33 o
   2   5   5      273.20      285.01      7.23 o
   3   5   5       12.91       12.49      1.59 o
   4   5   5       19.63       17.10      1.44 o
   5   5   5      860.36      970.74     21.87 o
   6   5   5       12.58       14.84      1.52 o
   7   5   5        0.54        0.08      1.16 o
   8   5   5       18.01       19.52      1.84 o
   9   5   5       22.83       22.59      2.13 o
  10   5   5        0.00        0.34      1.67 o
  11   5   5       25.52       16.99      4.45 o
 -15   6   5       13.39       12.39      1.75 o
 -14   6   5       19.87       17.46      2.04 o
 -13   6   5       12.95       16.28      2.12 o
 -12   6   5        0.02        1.70      0.94 o
 -11   6   5       39.72       41.48      2.62 o
 -10   6   5        0.69        4.78      2.35 o
  -9   6   5       66.62       70.54      5.33 o
  -8   6   5       54.08       65.97      4.64 o
  -7   6   5       38.89       35.68      3.41 o
  -6   6   5       16.57       18.50      2.55 o
  -5   6   5        0.00       -0.88      1.67 o
  -4   6   5      111.10      112.85      6.30 o
  -3   6   5        3.13        2.34      2.01 o
  -2   6   5        2.34        1.42      0.49 o
  -1   6   5        9.36        9.58      0.88 o
   0   6   5       11.20        8.79      0.86 o
   1   6   5       39.45       52.28      1.86 o
   2   6   5        0.24       -0.85      0.85 o
   3   6   5        3.52        5.12      1.46 o
   4   6   5       17.42       16.45      1.47 o
   5   6   5       80.73       89.84      3.46 o
   6   6   5      222.62      241.84      6.77 o
   7   6   5       19.53       17.48      1.73 o
   8   6   5       20.81       24.23      2.82 o
   9   6   5       18.26       21.25      2.61 o
  10   6   5       37.77       41.23      6.06 o
 -15   7   5       10.98        5.55      2.75 o
 -14   7   5       14.64       11.28      2.00 o
 -13   7   5        0.01        1.79      1.99 o
 -12   7   5       39.70       45.77      2.33 o
 -11   7   5       29.52       38.20      2.91 o
 -10   7   5       23.18       22.41      2.36 o
  -9   7   5      323.62      384.91     19.18 o
  -8   7   5      269.67      315.26     15.83 o
  -7   7   5       17.45       17.87      2.77 o
  -6   7   5        8.86        3.78      2.01 o
  -5   7   5       46.26       47.83      4.09 o
  -4   7   5        4.57        7.03      2.80 o
  -3   7   5       76.32       81.33      4.92 o
  -2   7   5       66.37       68.10      2.04 o
  -1   7   5       16.48       19.87      1.20 o
   0   7   5       64.97       48.47      1.93 o
   1   7   5      329.79      336.43      8.21 o
   2   7   5       98.19      106.28      3.51 o
   3   7   5        6.26        6.54      1.29 o
   4   7   5      125.91      124.91      6.55 o
   5   7   5       35.00       33.12      2.15 o
   6   7   5      109.39      123.82      4.91 o
   7   7   5      207.35      226.32      7.97 o
   8   7   5       17.26       17.12      2.79 o
   9   7   5       10.23       13.16      2.62 o
  10   7   5       13.94       13.37      3.86 o
 -14   8   5        4.70       -1.45      3.00 o
 -13   8   5        0.89        2.64      1.75 o
 -12   8   5       16.28       15.49      3.79 o
 -11   8   5       21.88       18.25      2.57 o
 -10   8   5       49.76       39.44      4.65 o
  -9   8   5        1.86       -1.66      3.33 o
  -8   8   5       10.87        5.81      2.34 o
  -7   8   5       96.27       89.93      6.03 o
  -6   8   5        0.19       -0.33      2.80 o
  -5   8   5       91.29      103.45      6.89 o
  -4   8   5       12.15       12.99      2.67 o
  -3   8   5        0.85       -0.76      0.76 o
  -2   8   5        0.57        0.74      0.65 o
  -1   8   5        5.21        4.39      0.90 o
   0   8   5        0.03        1.20      1.17 o
   1   8   5       11.13        7.23      1.09 o
   2   8   5       11.64       12.94      1.93 o
   3   8   5        0.94        2.90      1.05 o
   4   8   5       10.49       10.56      1.55 o
   5   8   5        0.36       -1.40      1.40 o
   6   8   5      101.39      120.38      4.98 o
   7   8   5        2.13        1.08      1.67 o
   8   8   5        3.32        0.54      2.08 o
   9   8   5       18.16       20.49      3.00 o
  10   8   5        1.19       -1.35      3.36 o
 -13   9   5       12.66       12.75      4.15 o
 -12   9   5       88.80       89.11      6.14 o
 -11   9   5        1.99       -0.22      2.69 o
 -10   9   5        4.37        7.03      3.81 o
  -9   9   5        9.76       11.93      2.99 o
  -8   9   5        8.93        6.70      2.68 o
  -7   9   5        4.21        5.60      3.45 o
  -6   9   5       13.54       14.15      2.86 o
  -5   9   5       39.25       40.51      4.84 o
  -4   9   5       18.46       11.73      2.54 o
  -3   9   5       30.27       27.89      1.66 o
  -2   9   5      315.85      355.29     10.98 o
  -1   9   5      157.68      158.46      4.52 o
   0   9   5       33.27       31.39      2.57 o
   1   9   5       40.75       38.76      4.06 o
   2   9   5        2.96        2.75      0.98 o
   3   9   5        0.18       -0.95      1.24 o
   4   9   5      167.00      170.80      5.91 o
   5   9   5       96.45      103.75      4.67 o
   6   9   5        3.43       -0.23      1.55 o
   7   9   5        8.39       10.50      4.73 o
   8   9   5       17.77       16.61      2.55 o
   9   9   5        3.32        2.54      3.01 o
 -12  10   5        0.01        4.33      3.69 o
 -11  10   5       26.55       17.17      4.72 o
 -10  10   5        0.06       -3.90      3.90 o
  -9  10   5        4.22       -0.66      2.67 o
  -8  10   5       27.79       37.07      4.64 o
  -7  10   5        0.33        1.23      2.58 o
  -6  10   5        0.27       -0.79      2.14 o
  -5  10   5        0.13       -2.11      2.11 o
  -4  10   5       37.12       34.93      4.75 o
  -3  10   5       78.90       87.24      3.69 o
  -2  10   5        0.07       -0.12      1.94 o
  -1  10   5      163.93      198.10      5.49 o
   0  10   5      180.79      220.98     10.10 o
   1  10   5        4.51        1.97      0.91 o
   2  10   5       15.67       17.84      1.68 o
   3  10   5        1.66        1.33      1.44 o
   4  10   5        5.39        2.62      1.39 o
   5  10   5      113.91      110.30      4.95 o
   6  10   5       11.06        7.53      2.06 o
   7  10   5        9.42        8.30      1.97 o
   8  10   5        0.31       -1.36      2.29 o
 -11  11   5        0.10       -0.11      4.97 o
 -10  11   5        1.45       -1.12      4.35 o
  -9  11   5       10.68        2.45      4.00 o
  -8  11   5       10.25        6.59      3.04 o
  -7  11   5        4.36        0.88      2.67 o
  -6  11   5       26.17       30.44      4.31 o
  -5  11   5       36.74       38.77      5.13 o
  -4  11   5        0.04       -1.00      3.58 o
  -3  11   5        0.01       -1.05      1.39 o
  -2  11   5        4.34        3.56      3.48 o
  -1  11   5        1.85        0.97      1.43 o
   0  11   5        0.90        3.51      0.89 o
   1  11   5        7.26       10.17      1.45 o
   2  11   5       42.78       43.21      2.57 o
   3  11   5       13.07       12.37      1.85 o
   4  11   5        0.24       -0.58      0.93 o
   5  11   5      107.03      117.15      6.23 o
   6  11   5        9.51        7.02      2.08 o
   7  11   5       10.13        6.32      2.03 o
 -10  12   5        2.07        4.33      4.88 o
  -9  12   5        2.36       -1.23      4.69 o
  -8  12   5        3.97        0.56      4.26 o
  -7  12   5        0.01       -4.22      4.22 o
  -6  12   5        0.00        2.58      2.78 o
  -5  12   5        0.01       -0.33      2.80 o
  -4  12   5       26.18       29.75      4.03 o
  -3  12   5        8.84        9.78      5.03 o
  -2  12   5        0.61       -2.06      2.18 o
  -1  12   5        2.25        4.75      1.70 o
   0  12   5       15.76       16.88      1.95 o
   1  12   5        0.07        2.71      1.51 o
   2  12   5        5.91        8.23      2.35 o
   3  12   5       14.16       16.96      3.66 o
   4  12   5        0.63        0.24      1.06 o
   5  12   5       10.68       10.02      2.19 o
   6  12   5        0.30       -1.74      2.31 o
  -8  13   5        8.00       11.07      4.50 o
  -7  13   5        0.85        1.89      3.23 o
  -6  13   5       52.17       47.09      6.53 o
  -5  13   5       29.49       37.58      5.57 o
  -4  13   5        1.70        0.33      3.02 o
  -3  13   5        5.43        4.25      1.17 o
  -2  13   5       11.27       12.90      1.79 o
  -1  13   5        0.58        0.11      5.59 o
   0  13   5        1.04        3.45      1.30 o
   1  13   5       15.30       13.81      1.58 o
   2  13   5        3.30        4.06      1.53 o
   3  13   5       21.75       15.80      3.78 o
   4  13   5        0.62       -1.24      1.59 o
   5  13   5       62.58       58.97      4.08 o
  -6  14   5       20.75       14.55      4.68 o
  -5  14   5       12.67        5.26      4.02 o
  -4  14   5        8.04       11.15      4.23 o
  -3  14   5        4.43        4.03      1.57 o
  -2  14   5        5.53        4.92      3.34 o
  -1  14   5        7.58        3.13      1.82 o
   0  14   5        6.65        3.82      1.86 o
   1  14   5        0.11       -1.37      2.25 o
   2  14   5        4.15       -1.13      2.05 o
   3  14   5       25.30       20.44      4.47 o
   0  15   5        0.12       -2.68      2.68 o
   1  15   5        1.41        1.23      2.58 o
 -16   0   6        0.91       -1.77      2.44 o
 -15   0   6       28.14       29.77      3.02 o
 -14   0   6      130.10      170.29     10.50 o
 -13   0   6       10.50        8.27      1.30 o
 -12   0   6       78.46       85.91      3.95 o
 -11   0   6        5.25        1.44      1.33 o
 -10   0   6        0.33        0.56      1.90 o
  -9   0   6       90.82      106.05      5.44 o
  -8   0   6      290.95      353.53     13.99 o
  -7   0   6      110.30      132.02      6.09 o
  -6   0   6       25.13       17.97      1.97 o
  -5   0   6      163.02      158.32      5.00 o
  -4   0   6     1110.05     1367.27     32.29 o
  -3   0   6       96.92       86.63      4.53 o
  -2   0   6      119.42      133.11      6.85 o
  -1   0   6        4.47        5.01      2.22 o
   0   0   6       16.51       11.94      2.27 o
   1   0   6       14.51        7.26      1.88 o
   2   0   6      165.18      171.93      8.73 o
   3   0   6      120.62      128.32      8.23 o
   4   0   6       29.26       34.54      2.68 o
   5   0   6        5.52        5.85      2.46 o
   6   0   6        1.89        0.60      4.93 o
   7   0   6       93.66       97.21      6.73 o
   8   0   6      154.90      176.46      7.69 o
   9   0   6       21.46       25.07      2.88 o
  10   0   6        0.09        0.88      3.21 o
 -16   1   6       13.34       13.10      2.55 o
 -15   1   6        0.09        1.64      1.32 o
 -14   1   6       16.61       11.60      1.27 o
 -13   1   6        5.96        5.12      0.98 o
 -12   1   6        8.43        6.66      1.11 o
 -11   1   6      189.60      199.93      5.93 o
 -10   1   6       44.90       45.81      2.43 o
  -9   1   6       41.23       27.54      1.73 o
  -8   1   6        3.96        8.43      2.00 o
  -7   1   6        0.00        0.64      0.89 o
  -6   1   6      165.79      194.90      4.90 o
  -5   1   6       60.91       41.85      1.55 o
  -4   1   6      113.16      129.73      3.17 o
  -3   1   6       31.71       32.16      2.63 o
  -2   1   6       38.41       44.77      2.31 o
  -1   1   6       26.41       36.40      2.19 o
   0   1   6        1.85        1.14      1.78 o
   1   1   6      149.05      165.69      4.61 o
   2   1   6       11.43        9.09      1.91 o
   3   1   6       11.98        9.91      1.33 o
   4   1   6       25.24       20.07      1.51 o
   5   1   6       56.26       56.10      2.96 o
   6   1   6       70.72       63.18      2.93 o
   7   1   6       41.49       44.55      2.31 o
   8   1   6       29.75       33.71      2.65 o
   9   1   6       15.51       14.08      1.60 o
  10   1   6        0.09       -0.28      2.55 o
 -16   2   6        2.64        2.71      1.54 o
 -15   2   6       27.17       25.87      2.16 o
 -14   2   6       80.27       87.73      3.31 o
 -13   2   6       29.71       33.57      2.46 o
 -12   2   6       13.33       10.66      1.03 o
 -11   2   6       47.26       47.72      2.31 o
 -10   2   6       10.48       11.07      1.24 o
  -9   2   6        5.38        5.06      0.80 o
  -8   2   6       94.79       86.88      4.43 o
  -7   2   6        8.14        5.75      0.74 o
  -6   2   6       22.69       24.64      1.16 o
  -5   2   6      349.89      361.94     13.02 o
  -4   2   6      603.65      646.63     11.49 o
  -3   2   6      196.01      198.21      5.92 o
  -2   2   6       44.87       39.17      2.38 o
  -1   2   6      392.77      384.84     11.95 o
   0   2   6       82.73       73.44      2.79 o
   1   2   6      118.28      115.36      3.66 o
   2   2   6      254.47      275.00      9.70 o
   3   2   6       16.56       16.95      1.62 o
   4   2   6      148.76      154.64      3.85 o
   5   2   6      285.36      323.95     10.05 o
   6   2   6       43.82       44.60      2.09 o
   7   2   6        1.99        0.14      1.21 o
   8   2   6       10.55       14.17      1.70 o
   9   2   6       15.36       13.39      2.59 o
 -16   3   6        2.07        0.89      2.90 o
 -15   3   6       48.88       33.83      3.38 o
 -14   3   6        5.94        7.92      1.39 o
 -13   3   6        2.23        1.78      1.56 o
 -12   3   6       38.83       31.59      1.42 o
 -11   3   6      130.61      147.47      5.37 o
 -10   3   6       96.55       80.97      3.61 o
  -9   3   6        6.76        3.66      0.92 o
  -8   3   6       40.60       51.52      2.18 o
  -7   3   6       36.13       38.50      2.03 o
  -6   3   6       85.76       88.96      2.39 o
  -5   3   6      636.88      667.59     21.45 o
  -4   3   6        9.97        8.63      0.85 o
  -3   3   6       19.46       15.13      4.71 o
  -2   3   6        3.75        4.63      1.54 o
  -1   3   6       17.65       21.51      1.40 o
   0   3   6      198.96      230.67      6.33 o
   1   3   6        7.84       10.16      1.07 o
   2   3   6        0.25        0.38      1.73 o
   3   3   6       45.23       46.79      2.61 o
   4   3   6       12.18       11.13      1.43 o
   5   3   6       27.83       23.94      1.80 o
   6   3   6        0.28       -0.46      0.99 o
   7   3   6       27.68       28.36      2.00 o
   8   3   6        1.92        2.71      1.45 o
   9   3   6       32.49       32.13      2.39 o
 -15   4   6       14.26       12.50      1.72 o
 -14   4   6        1.49       -0.99      1.31 o
 -13   4   6       27.91       22.59      1.92 o
 -12   4   6       57.18       50.13      2.32 o
 -11   4   6       77.64       68.59      3.13 o
 -10   4   6       13.78        8.94      0.57 o
  -9   4   6       14.37       15.93      1.00 o
  -8   4   6      141.39      150.29      6.91 o
  -7   4   6       88.12       81.92      3.22 o
  -6   4   6        0.16       -0.36      0.54 o
  -5   4   6      998.48     1162.03     60.29 o
  -4   4   6       98.79      114.53      3.91 o
  -3   4   6       44.73       40.39      1.48 o
  -2   4   6       13.74       14.34      1.05 o
  -1   4   6      127.20      133.57      6.02 o
   0   4   6       31.42       32.50      2.77 o
   1   4   6        3.54        1.00      1.43 o
   2   4   6        9.24        9.03      2.01 o
   3   4   6       23.19       21.63      1.48 o
   4   4   6        2.27        2.13      1.64 o
   5   4   6       79.90       84.12      3.23 o
   6   4   6       94.94      113.72      3.88 o
   7   4   6       51.10       49.72      2.76 o
   8   4   6        2.91        2.23      1.53 o
   9   4   6       97.55      107.66      8.86 o
 -15   5   6        0.83        1.56      1.85 o
 -14   5   6        3.26        2.32      1.36 o
 -13   5   6        8.87        8.61      1.44 o
 -12   5   6        0.31        0.08      3.11 o
 -11   5   6      125.85      127.38      8.84 o
 -10   5   6       40.17       40.91      4.46 o
  -9   5   6        0.73        2.68      1.91 o
  -8   5   6        3.53        4.46      2.23 o
  -7   5   6       49.52       44.81      4.53 o
  -6   5   6      107.51      121.83      4.29 o
  -5   5   6       45.57       44.58      2.00 o
  -4   5   6        0.58       -0.33      0.72 o
  -3   5   6       66.61       69.80      2.70 o
  -2   5   6        2.68        1.54      0.56 o
  -1   5   6       10.86       13.01      0.99 o
   0   5   6       22.97       25.07      1.22 o
   1   5   6       15.04       15.38      1.38 o
   2   5   6       33.48       33.71      1.76 o
   3   5   6       54.66       51.34      2.17 o
   4   5   6       13.95       15.19      1.40 o
   5   5   6       13.97       13.67      1.56 o
   6   5   6        1.19       -0.31      1.30 o
   7   5   6       11.84       15.10      2.99 o
   8   5   6        4.63        7.08      2.19 o
   9   5   6        1.10       -2.11      2.24 o
 -15   6   6        0.19        0.38      2.44 o
 -14   6   6        0.01        0.42      0.85 o
 -13   6   6       20.25       18.80      3.10 o
 -12   6   6       40.01       44.63      5.08 o
 -11   6   6       90.02      108.61      8.16 o
 -10   6   6       44.01       37.99      3.78 o
  -9   6   6        5.00        2.12      2.00 o
  -8   6   6        0.09        2.12      2.80 o
  -7   6   6       78.62       77.68      5.78 o
  -6   6   6        0.93        0.33      2.58 o
  -5   6   6       20.65       25.95      3.44 o
  -4   6   6       14.58       13.96      2.36 o
  -3   6   6        1.55        1.96      1.08 o
  -2   6   6       78.03       84.52      2.37 o
  -1   6   6       56.27       54.91      1.87 o
   0   6   6       25.64       25.47      1.44 o
   1   6   6        1.71       -0.10      1.05 o
   2   6   6       20.77       21.50      1.49 o
   3   6   6       11.80       12.98      1.30 o
   4   6   6        0.00        0.05      1.24 o
   5   6   6        7.89        8.31      1.42 o
   6   6   6       83.40       86.36      3.60 o
   7   6   6        1.98       -0.26      1.46 o
   8   6   6        3.92        0.60      0.98 o
   9   6   6        0.01       -0.03      2.64 o
 -14   7   6        0.86       -0.52      2.34 o
 -13   7   6        6.22        5.01      4.26 o
 -12   7   6       14.54        6.01      3.10 o
 -11   7   6       14.58       12.83      3.03 o
 -10   7   6      152.04      161.28     10.76 o
  -9   7   6        0.03        1.77      2.33 o
  -8   7   6        8.00        6.01      2.33 o
  -7   7   6        8.90       12.08      3.24 o
  -6   7   6      190.75      214.41     12.11 o
  -5   7   6      148.14      169.82     10.21 o
  -4   7   6       16.77       18.77      3.12 o
  -3   7   6        2.11        0.79      3.01 o
  -2   7   6       41.58       44.09      1.79 o
  -1   7   6       68.82       70.66      2.27 o
   0   7   6       28.89       28.24      1.34 o
   1   7   6       67.09       74.77      2.58 o
   2   7   6       15.45       11.56      1.22 o
   3   7   6        2.85        1.15      1.06 o
   4   7   6        7.88       11.03      1.33 o
   5   7   6       58.52       52.47      3.11 o
   6   7   6        2.64        5.17      1.63 o
   7   7   6        4.27        7.62      1.91 o
   8   7   6        4.78       10.27      3.02 o
   9   7   6        3.96        2.22      4.00 o
 -14   8   6       44.88       37.85      7.29 o
 -13   8   6       10.77       10.73      3.81 o
 -12   8   6       23.45       20.65      4.42 o
 -11   8   6        4.80        8.51      4.01 o
 -10   8   6       11.64       11.72      3.04 o
  -9   8   6        3.12        0.88      2.57 o
  -8   8   6       24.46       24.57      3.35 o
  -7   8   6       60.91       58.31      5.49 o
  -6   8   6        8.61       10.18      2.77 o
  -5   8   6        6.32        8.26      3.46 o
  -4   8   6      443.21      572.87     25.50 o
  -3   8   6        0.95        2.31      3.13 o
  -2   8   6      105.04      126.76      3.89 o
  -1   8   6      152.17      165.77      4.97 o
   0   8   6       38.47       36.54      1.85 o
   1   8   6       19.19       19.87      1.59 o
   2   8   6       59.69       63.81      3.05 o
   3   8   6       11.71       11.61      1.94 o
   4   8   6       43.15       47.83      2.82 o
   5   8   6       36.67       43.03      2.84 o
   6   8   6        3.98        5.06      2.09 o
   7   8   6        4.62        6.52      2.32 o
   8   8   6       59.02       66.45      9.61 o
 -13   9   6        4.75        3.23      5.01 o
 -12   9   6       22.77       24.46      5.54 o
 -11   9   6       23.48       15.54      4.00 o
 -10   9   6        2.93        2.12      2.68 o
  -9   9   6       43.41       42.55      4.96 o
  -8   9   6       14.39       13.29      3.24 o
  -7   9   6        7.07        9.25      3.03 o
  -6   9   6        3.43        9.06      3.56 o
  -5   9   6       24.46       31.74      4.04 o
  -4   9   6       55.34       47.68      4.67 o
  -3   9   6       46.98       50.26      6.16 o
  -2   9   6       62.41       78.99      3.58 o
  -1   9   6        7.73        2.26      1.73 o
   0   9   6       51.70       50.05      3.83 o
   1   9   6        2.53        3.08      1.39 o
   2   9   6        1.35       -0.44      1.20 o
   3   9   6       15.92       12.43      3.26 o
   4   9   6       23.98       20.93      2.76 o
   5   9   6        0.09        3.10      1.99 o
   6   9   6       14.02       10.93      2.02 o
   7   9   6        4.45        3.15      2.18 o
 -12  10   6       10.44        6.81      3.92 o
 -11  10   6        9.73        7.14      3.78 o
 -10  10   6        3.61        3.00      3.00 o
  -9  10   6        2.36        3.78      3.00 o
  -8  10   6       47.75       67.14      6.58 o
  -7  10   6        7.60       10.80      4.38 o
  -6  10   6        1.34        2.22      2.77 o
  -5  10   6       12.83       11.72      3.12 o
  -4  10   6       17.73       36.54      4.98 o
  -3  10   6        0.25       -0.11      2.29 o
  -2  10   6        0.05        2.00      2.40 o
  -1  10   6       17.76       19.37      1.30 o
   0  10   6       11.52       16.80      1.60 o
   1  10   6        0.67        2.46      1.16 o
   2  10   6        2.03        0.76      1.14 o
   3  10   6        2.60        3.15      1.40 o
   4  10   6        0.79        3.22      1.49 o
   5  10   6       19.12       15.99      2.10 o
   6  10   6        0.00       -1.18      1.99 o
   7  10   6       22.81       20.46      4.40 o
 -11  11   6       18.37       17.33      5.01 o
 -10  11   6        1.81        4.12      3.68 o
  -9  11   6       19.87       11.50      3.80 o
  -8  11   6        0.06        4.33      3.12 o
  -7  11   6       32.73       31.15      4.71 o
  -6  11   6       29.27       16.65      4.66 o
  -5  11   6       29.81       34.41      5.57 o
  -4  11   6       35.56       33.56      4.77 o
  -3  11   6        4.59        3.05      1.05 o
  -2  11   6        0.77        1.65      1.22 o
  -1  11   6        0.33        0.30      1.36 o
   0  11   6       11.97        9.58      1.26 o
   1  11   6        4.34        1.87      1.21 o
   2  11   6        3.18        0.06      1.71 o
   3  11   6        0.01        3.20      2.87 o
   4  11   6        0.77       -0.92      2.07 o
   5  11   6        8.77        8.31      2.19 o
   6  11   6        1.28        1.05      2.69 o
  -9  12   6        1.26       -1.55      3.10 o
  -8  12   6       23.91       16.55      4.81 o
  -7  12   6        4.90        7.72      3.58 o
  -6  12   6       25.30       28.94      5.34 o
  -5  12   6       21.89       18.77      4.21 o
  -4  12   6        4.07        3.91      3.34 o
  -3  12   6       11.19       14.24      1.47 o
  -2  12   6        3.22        4.71      1.67 o
  -1  12   6       15.16       16.35      1.92 o
   0  12   6        0.77        0.00      1.27 o
   1  12   6       11.22        7.40      2.05 o
   2  12   6       48.19       35.17      3.85 o
   3  12   6        9.61       11.79      2.91 o
   4  12   6        2.61        1.90      3.78 o
  -6  13   6        0.27        0.79      3.47 o
  -5  13   6        1.01        4.03      4.03 o
  -4  13   6        1.54        3.78      3.91 o
  -3  13   6       10.52        7.47      1.35 o
  -2  13   6        0.56        1.01      1.40 o
  -1  13   6        0.00        0.36      2.62 o
   0  13   6       24.62       29.87      5.16 o
   1  13   6       18.87       17.94      2.47 o
   2  13   6        0.04       -1.95      2.01 o
   3  13   6       13.88       14.55      3.95 o
 -15   1   7        1.24        2.34      2.33 o
 -14   1   7       32.83       26.97      2.98 o
 -13   1   7       20.46       20.25      4.70 o
 -12   1   7        1.13        1.90      1.57 o
 -11   1   7       49.80       50.24      5.76 o
 -10   1   7       43.82       40.97      2.38 o
  -9   1   7        3.05        1.49      0.78 o
  -8   1   7        0.04        0.32      0.59 o
  -7   1   7      344.24      391.33      9.14 o
  -6   1   7      265.11      326.79      8.70 o
  -5   1   7      482.96      509.38     11.32 o
  -4   1   7      237.44      264.02      5.90 o
  -3   1   7        0.66        3.78      1.18 o
  -2   1   7       13.57       13.71      1.57 o
  -1   1   7       50.54       59.65      3.59 o
   0   1   7      189.74      165.04     10.09 o
   1   1   7       38.23       34.37      2.89 o
   2   1   7       64.81       74.88      4.24 o
   3   1   7      130.45      139.31      5.05 o
   4   1   7        1.70        1.59      1.58 o
   5   1   7        0.29        1.00      1.39 o
   6   1   7       18.00       15.04      1.68 o
   7   1   7       12.33       14.25      1.91 o
   8   1   7       15.03       12.11      2.00 o
 -15   2   7        6.92        6.48      2.33 o
 -14   2   7        0.94        2.01      2.12 o
 -13   2   7       10.88        7.49      2.55 o
 -12   2   7       15.56       15.67      3.18 o
 -11   2   7       16.40        4.03      2.59 o
 -10   2   7        2.21        1.99      2.35 o
  -9   2   7       29.89       31.85      1.43 o
  -8   2   7        1.00        3.32      0.96 o
  -7   2   7       70.93       68.18      2.37 o
  -6   2   7       73.63       64.53      3.44 o
  -5   2   7        1.43        1.88      1.25 o
  -4   2   7        3.04        1.52      0.83 o
  -3   2   7       10.90       11.01      2.12 o
  -2   2   7        0.22        2.38      1.23 o
  -1   2   7        4.34        0.69      1.18 o
   0   2   7       22.70       22.35      3.85 o
   1   2   7      138.23      135.57      4.58 o
   2   2   7        9.97       13.05      1.61 o
   3   2   7        0.31       -0.46      1.27 o
   4   2   7        5.73        6.02      1.34 o
   5   2   7       34.08       37.41      2.25 o
   6   2   7        9.42        7.49      1.50 o
   7   2   7        0.46       -0.86      1.41 o
   8   2   7       19.95       19.91      2.59 o
 -15   3   7        4.45        0.55      1.96 o
 -14   3   7        0.05       -2.35      2.35 o
 -13   3   7       17.50       26.38      4.56 o
 -12   3   7       22.61       19.81      1.69 o
 -11   3   7        0.33        2.23      1.48 o
 -10   3   7       34.27       48.12      2.52 o
  -9   3   7       46.26       46.42      2.42 o
  -8   3   7       58.60       75.98      2.64 o
  -7   3   7        7.33       13.35      0.89 o
  -6   3   7      974.65     1186.89     48.35 o
  -5   3   7      227.22      252.90      7.27 o
  -4   3   7        0.23        1.37      0.69 o
  -3   3   7      222.08      268.23      9.20 o
  -2   3   7        1.75        0.24      1.45 o
  -1   3   7      102.42      103.00      4.37 o
   0   3   7       32.42       47.83      3.82 o
   1   3   7        1.86        2.51      1.05 o
   2   3   7       11.40       10.02      1.23 o
   3   3   7       36.64       47.24      2.29 o
   4   3   7       89.21      100.97      3.83 o
   5   3   7        1.17        3.05      1.62 o
   6   3   7      126.02      147.25      5.42 o
   7   3   7        2.49        1.20      1.55 o
   8   3   7        5.09        5.04      4.76 o
 -15   4   7        3.05        1.00      3.01 o
 -14   4   7       20.69       18.95      4.78 o
 -13   4   7       22.86       24.36      4.18 o
 -12   4   7       13.30       14.07      3.56 o
 -11   4   7        1.45        0.83      0.61 o
 -10   4   7        0.26        1.24      0.42 o
  -9   4   7        3.00        2.42      0.73 o
  -8   4   7       38.67       32.32      1.98 o
  -7   4   7        2.00       -0.42      0.84 o
  -6   4   7       22.09       15.59      1.45 o
  -5   4   7       71.80       71.28      1.99 o
  -4   4   7      180.37      197.39      3.89 o
  -3   4   7       17.88       11.80      1.03 o
  -2   4   7        1.99        0.17      0.69 o
  -1   4   7        0.51        1.28      0.79 o
   0   4   7       11.44       12.30      1.27 o
   1   4   7       17.11       14.41      1.25 o
   2   4   7        0.78        0.27      1.20 o
   3   4   7       14.31       14.49      1.47 o
   4   4   7       20.91       22.97      2.04 o
   5   4   7       15.81       14.69      1.82 o
   6   4   7       18.21       16.38      2.27 o
   7   4   7        1.52        4.06      1.73 o
   8   4   7       17.01       12.77      6.19 o
 -14   5   7       24.59       21.42      4.60 o
 -13   5   7       15.06       15.96      3.80 o
 -12   5   7        4.53        1.00      3.25 o
 -11   5   7       39.72       39.56      4.53 o
 -10   5   7       81.89       94.73      7.82 o
  -9   5   7       12.13       13.76      2.82 o
  -8   5   7       17.12       12.16      2.58 o
  -7   5   7       64.07       69.59      3.03 o
  -6   5   7      207.86      247.01     16.85 o
  -5   5   7      566.78      633.67     19.93 o
  -4   5   7       16.77       20.03      1.55 o
  -3   5   7       44.91       42.91      1.74 o
  -2   5   7        0.00       -0.47      0.79 o
  -1   5   7       63.28       56.02      1.98 o
   0   5   7       25.20       28.00      1.50 o
   1   5   7       20.09       16.23      1.35 o
   2   5   7        0.03        0.38      0.90 o
   3   5   7       12.38       13.23      2.23 o
   4   5   7       32.24       33.04      2.27 o
   5   5   7        2.32        0.36      1.81 o
   6   5   7       59.40       67.72      3.66 o
   7   5   7        0.41        1.51      1.76 o
   8   5   7        0.06       -2.44      3.34 o
 -14   6   7        0.88       -1.23      3.02 o
 -13   6   7        1.43       -0.56      2.80 o
 -12   6   7        0.01        3.78      4.03 o
 -11   6   7        0.11        0.88      2.44 o
 -10   6   7       49.05       57.15      5.76 o
  -9   6   7        1.02        4.46      2.32 o
  -8   6   7        4.81        6.49      2.58 o
  -7   6   7        1.13       -2.56      2.56 o
  -6   6   7       58.85       60.61      5.13 o
  -5   6   7        1.23        1.36      0.95 o
  -4   6   7        1.76        1.16      1.11 o
  -3   6   7        0.01        0.42      0.76 o
  -2   6   7        8.02        6.56      1.58 o
  -1   6   7        2.44        2.92      0.94 o
   0   6   7       24.60       25.59      1.45 o
   1   6   7       15.19       13.02      1.19 o
   2   6   7        5.43        5.12      1.19 o
   3   6   7        5.70        4.42      1.29 o
   4   6   7        0.48       -0.24      1.50 o
   5   6   7        3.26        2.73      1.46 o
   6   6   7        3.85        1.41      2.26 o
   7   6   7        2.63        2.77      2.62 o
 -13   7   7        3.88       -1.45      3.24 o
 -12   7   7        3.38       -3.14      3.14 o
 -11   7   7        0.66        0.66      3.56 o
 -10   7   7       56.94       55.41      6.14 o
  -9   7   7       40.84       50.02      5.68 o
  -8   7   7       25.26       18.78      3.49 o
  -7   7   7      164.34      193.21     12.66 o
  -6   7   7       20.98       16.99      3.23 o
  -5   7   7       35.99       38.63      4.20 o
  -4   7   7      191.31      257.58     13.27 o
  -3   7   7        5.92        6.88      1.26 o
  -2   7   7        1.04        0.02      0.59 o
  -1   7   7       30.02       29.31      1.62 o
   0   7   7       66.34       67.99      2.53 o
   1   7   7       18.16       18.58      1.66 o
   2   7   7        2.00        0.03      1.16 o
   3   7   7       21.14       18.74      1.73 o
   4   7   7        0.43        2.81      1.53 o
   5   7   7        6.04        5.37      1.66 o
   6   7   7        0.01        1.28      1.36 o
   7   7   7       35.36       36.94      6.17 o
 -13   8   7        0.19       -3.35      3.35 o
 -12   8   7        1.08       -4.38      4.38 o
 -11   8   7       12.44        7.49      3.58 o
 -10   8   7       13.98       14.63      3.56 o
  -9   8   7        5.05        3.46      3.69 o
  -8   8   7        3.91        6.59      2.92 o
  -7   8   7       17.92       10.94      3.99 o
  -6   8   7       33.20       40.09      4.41 o
  -5   8   7       45.98       56.35      5.87 o
  -4   8   7       73.08       80.46      6.46 o
  -3   8   7        0.68        1.23      1.73 o
  -2   8   7       45.33       46.79      1.95 o
  -1   8   7        2.42        3.78      1.72 o
   0   8   7        0.04       -0.75      1.28 o
   1   8   7        1.64        0.35      1.10 o
   2   8   7        0.16       -0.93      1.19 o
   3   8   7        0.85        2.36      1.71 o
   4   8   7        0.96        2.10      2.99 o
   5   8   7       12.06       13.31      3.01 o
   6   8   7        0.06       -1.14      2.18 o
 -12   9   7        0.14       -1.35      3.71 o
 -11   9   7       19.55       18.95      4.78 o
 -10   9   7        2.73        4.12      3.35 o
  -9   9   7        0.10        0.45      4.01 o
  -8   9   7        0.08       -2.58      2.58 o
  -7   9   7       44.75       47.22      5.52 o
  -6   9   7       71.11       79.13      7.53 o
  -5   9   7      123.13      154.19     10.78 o
  -4   9   7       98.69      109.97      8.21 o
  -3   9   7       26.38       22.42      4.00 o
  -2   9   7       28.80       32.85      2.38 o
  -1   9   7        0.49        2.01      0.91 o
   0   9   7       45.71       46.22      2.47 o
   1   9   7        0.35       -0.26      1.44 o
   2   9   7       16.08       12.69      1.77 o
   3   9   7       25.53       23.68      3.89 o
   4   9   7        1.03       -0.71      2.35 o
   5   9   7       12.44        5.65      2.58 o
 -11  10   7        0.61       -0.56      3.69 o
 -10  10   7        0.04       -2.01      3.47 o
  -9  10   7       10.34       14.39      5.14 o
  -8  10   7        0.23       -2.44      4.33 o
  -7  10   7       15.54       15.62      4.01 o
  -6  10   7        0.01        1.35      3.15 o
  -5  10   7       25.49       25.31      4.26 o
  -4  10   7        7.03        3.23      3.11 o
  -3  10   7        4.76        7.37      3.33 o
  -2  10   7       19.28       21.44      1.96 o
  -1  10   7        7.15        7.31      2.08 o
   0  10   7        9.02        6.09      2.86 o
   1  10   7       29.67       31.24      3.35 o
   2  10   7        0.89        2.43      2.35 o
   3  10   7       14.77       13.69      3.41 o
   4  10   7       27.83       22.42      4.50 o
  -9  11   7        3.27        6.37      3.68 o
  -8  11   7       10.91       10.18      4.04 o
  -7  11   7        1.46       -0.66      3.66 o
  -6  11   7       33.06       29.41      5.50 o
  -5  11   7        9.94       14.39      4.01 o
  -4  11   7        0.17       -0.11      3.05 o
  -3  11   7        7.77        5.45      3.45 o
  -2  11   7        8.89       12.60      1.67 o
  -1  11   7       14.71       15.59      2.14 o
   0  11   7        2.27        2.02      1.68 o
   1  11   7        0.79        0.08      1.93 o
   2  11   7        0.03        0.11      2.49 o
   3  11   7        0.38       -0.79      2.90 o
  -6  12   7        0.30       11.36      4.34 o
  -5  12   7        0.29        2.79      5.78 o
  -4  12   7       18.04       24.88      6.96 o
  -3  12   7       35.58       32.33      5.53 o
  -2  12   7        2.57        5.83      3.10 o
  -1  12   7        4.22        4.21      2.08 o
   0  12   7        0.00        1.00      1.79 o
   1  12   7        0.23        0.00      1.12 o
 -12   0   8        6.52        7.26      2.33 o
 -11   0   8        7.35        6.27      1.59 o
 -10   0   8       24.03       27.48      2.88 o
  -9   0   8       15.13       20.98      1.78 o
  -8   0   8        2.72        2.70      0.97 o
  -7   0   8       44.68       55.17      2.89 o
  -6   0   8        2.04        5.98      2.55 o
  -5   0   8       72.28       81.95      3.54 o
  -4   0   8       11.13       10.15      1.37 o
  -3   0   8      235.87      315.08     15.06 o
  -2   0   8        0.06        5.70      2.78 o
  -1   0   8       22.85       21.04      3.00 o
   0   0   8       96.87      116.06      7.98 o
   1   0   8       42.19       56.34      5.24 o
   2   0   8        0.54       -2.33      2.33 o
   3   0   8        0.86       -0.79      2.57 o
   4   0   8       33.91       16.90      3.65 o
   5   0   8       28.15       22.34      3.30 o
   6   0   8       34.64       46.69      4.41 o
 -13   1   8        5.70        4.78      2.68 o
 -12   1   8        2.44        0.32      0.82 o
 -11   1   8       19.64       16.09      2.34 o
 -10   1   8        1.44        2.06      0.80 o
  -9   1   8        1.03        1.46      1.05 o
  -8   1   8        8.09       10.20      0.90 o
  -7   1   8       28.81       38.04      1.69 o
  -6   1   8        2.21        2.41      0.83 o
  -5   1   8        0.00        0.00      0.70 o
  -4   1   8        4.17        1.36      0.82 o
  -3   1   8        0.58        3.02      1.48 o
  -2   1   8      113.58       97.19      4.40 o
  -1   1   8        7.01       11.84      4.08 o
   0   1   8       20.16       13.25      2.21 o
   1   1   8       51.69       54.84      3.86 o
   2   1   8       36.10       42.23      3.39 o
   3   1   8       36.60       46.09      3.85 o
   4   1   8        9.02       10.39      1.97 o
   5   1   8       49.30       52.56      6.03 o
   6   1   8        2.20        4.38      2.20 o
   7   1   8        3.67        6.37      4.01 o
 -13   2   8        0.34        1.89      2.00 o
 -12   2   8        3.14        4.78      2.12 o
 -11   2   8        1.90        1.99      0.83 o
 -10   2   8       35.09       30.79      1.76 o
  -9   2   8       39.51       41.77      2.01 o
  -8   2   8        5.06        7.15      2.13 o
  -7   2   8        5.84        6.53      1.60 o
  -6   2   8       32.33       31.06      1.47 o
  -5   2   8       23.79       24.53      1.71 o
  -4   2   8        6.61        9.12      1.10 o
  -3   2   8       16.79       12.31      2.75 o
  -2   2   8       34.95       32.18      2.50 o
  -1   2   8       14.98       16.39      2.28 o
   0   2   8        8.41        8.66      1.82 o
   1   2   8       59.10       61.48      4.47 o
   2   2   8        0.93        3.00      1.82 o
   3   2   8       45.40       48.43      2.81 o
   4   2   8       86.23       90.09      5.76 o
   5   2   8       17.30       18.54      2.16 o
   6   2   8        5.97        3.67      2.23 o
   7   2   8       18.84       17.51      4.33 o
 -14   3   8        1.90        0.79      2.68 o
 -13   3   8        1.77       -2.01      2.01 o
 -12   3   8        0.64        2.12      3.01 o
 -11   3   8        7.83        4.33      2.99 o
 -10   3   8       15.74       21.39      4.27 o
  -9   3   8       16.07       17.40      2.01 o
  -8   3   8        6.66        5.96      0.78 o
  -7   3   8        0.00        0.52      0.77 o
  -6   3   8       12.64        6.74      0.77 o
  -5   3   8       86.71       78.76      3.02 o
  -4   3   8        0.46       -0.55      0.82 o
  -3   3   8        7.05        3.68      1.35 o
  -2   3   8       27.35       29.08      2.82 o
  -1   3   8        8.63        4.95      1.89 o
   0   3   8       95.29       94.54      3.96 o
   1   3   8       40.20       43.97      2.57 o
   2   3   8       12.33       15.86      1.66 o
   3   3   8       15.08       14.11      2.06 o
   4   3   8        0.70        2.25      1.65 o
   5   3   8       28.50       24.86      2.44 o
   6   3   8        4.62        3.02      2.40 o
 -13   4   8        1.91        2.01      2.57 o
 -12   4   8        0.98        3.00      2.34 o
 -11   4   8        4.45        2.79      3.14 o
 -10   4   8        0.81       -2.67      2.67 o
  -9   4   8       18.40       10.93      1.67 o
  -8   4   8       11.12        9.16      1.38 o
  -7   4   8       14.28       13.72      1.55 o
  -6   4   8      253.42      263.57     15.49 o
  -5   4   8       14.57        9.74      0.71 o
  -4   4   8       22.90       38.93      1.67 o
  -3   4   8        5.10        3.17      1.57 o
  -2   4   8       13.44        8.91      1.31 o
  -1   4   8       14.15       16.70      1.76 o
   0   4   8        8.56       11.08      1.61 o
   1   4   8        2.35        0.63      1.39 o
   2   4   8        2.41        1.63      1.34 o
   3   4   8        0.27        0.53      1.91 o
   4   4   8       28.73       22.44      2.17 o
   5   4   8       22.84       20.17      2.43 o
   6   4   8       37.95       43.94      5.85 o
 -13   5   8        1.38        4.03      3.14 o
 -12   5   8        1.74        3.34      2.67 o
 -11   5   8        2.89       -0.66      3.44 o
 -10   5   8        6.64        5.11      2.43 o
  -9   5   8        0.17       -1.91      1.91 o
  -8   5   8        9.16        8.03      2.33 o
  -7   5   8       47.00       51.15      2.90 o
  -6   5   8        0.20        1.32      1.67 o
  -5   5   8        1.51        1.62      1.11 o
  -4   5   8        2.62        3.71      0.64 o
  -3   5   8        8.56        6.24      0.96 o
  -2   5   8        2.00        0.75      0.77 o
  -1   5   8       13.34       14.56      1.89 o
   0   5   8       23.19       18.27      1.54 o
   1   5   8        7.38        6.49      1.25 o
   2   5   8       23.91       25.11      1.92 o
   3   5   8        6.73        8.90      1.58 o
   4   5   8        2.05        2.31      1.56 o
   5   5   8       10.94       10.78      2.57 o
   6   5   8        1.47       -2.77      2.77 o
 -13   6   8       23.59       18.49      4.81 o
 -12   6   8       25.52       14.40      5.05 o
 -11   6   8        4.30        0.22      2.69 o
 -10   6   8        2.35        1.55      3.56 o
  -9   6   8        8.30       11.07      3.03 o
  -8   6   8        0.21       -0.79      2.34 o
  -7   6   8       10.38       25.72      4.40 o
  -6   6   8        4.56        6.09      2.34 o
  -5   6   8        0.59        3.39      1.82 o
  -4   6   8       52.56       64.98      3.26 o
  -3   6   8       35.42       43.88      1.81 o
  -2   6   8       60.18       71.55      3.30 o
  -1   6   8        8.07        6.41      1.15 o
   0   6   8        0.45        4.57      1.32 o
   1   6   8        2.64        1.25      1.09 o
   2   6   8        0.79        1.25      1.40 o
   3   6   8        4.08        3.98      1.56 o
   4   6   8        6.93       11.34      2.59 o
   5   6   8        0.90        1.25      4.50 o
 -12   7   8        2.01       -3.11      3.14 o
 -11   7   8        0.29        2.34      3.92 o
 -10   7   8        9.77       11.15      3.59 o
  -9   7   8        0.38        2.34      4.02 o
  -8   7   8        3.43       -0.56      2.58 o
  -7   7   8        1.15        7.72      3.93 o
  -6   7   8        5.13        5.26      2.81 o
  -5   7   8       58.87       50.08      3.65 o
  -4   7   8       14.17       11.07      1.54 o
  -3   7   8       20.76       18.07      2.27 o
  -2   7   8        0.25       -0.09      0.78 o
  -1   7   8       38.36       36.53      2.21 o
   0   7   8       21.05       18.90      1.60 o
   1   7   8       12.21        8.54      1.63 o
   2   7   8        0.19        0.04      1.29 o
   3   7   8        0.15        2.02      1.78 o
   4   7   8        9.26       10.84      2.33 o
 -11   8   8        0.17       -1.23      3.24 o
 -10   8   8        1.40        1.23      3.11 o
  -9   8   8        1.62       -4.04      4.04 o
  -8   8   8        0.44       -0.11      2.82 o
  -7   8   8        3.36        2.34      3.01 o
  -6   8   8        0.04       -3.90      3.90 o
  -5   8   8       61.78       68.38      6.47 o
  -4   8   8       17.71       18.90      2.69 o
  -3   8   8       24.21       27.42      2.96 o
  -2   8   8       12.27       12.14      2.79 o
  -1   8   8        5.18        2.86      2.35 o
   0   8   8       22.46       22.76      3.16 o
   1   8   8       22.42       20.12      3.08 o
   2   8   8        0.00        0.36      3.18 o
   3   8   8       16.06       18.31      5.16 o
   4   8   8       13.30       16.64      4.40 o
 -10   9   8        2.97       -1.00      3.69 o
  -9   9   8        1.48       -1.89      4.90 o
  -8   9   8        0.17       -4.54      4.54 o
  -7   9   8        2.09        2.58      3.26 o
  -6   9   8        2.61       10.59      3.37 o
  -5   9   8        4.20        9.06      3.56 o
  -4   9   8        4.51        1.84      2.45 o
  -3   9   8       16.95       19.30      4.72 o
  -2   9   8        3.47        2.27      2.28 o
  -1   9   8        6.04        7.95      1.98 o
   0   9   8       20.91       19.78      3.05 o
   1   9   8        7.13        4.99      4.47 o
   2   9   8        1.17        4.46      2.77 o
   3   9   8        3.39        0.79      3.47 o
  -9  10   8        4.27        7.49      4.11 o
  -8  10   8        0.42        2.22      3.46 o
  -7  10   8        1.22        1.35      4.93 o
  -6  10   8        7.18        0.00      1.12 o
  -5  10   8        0.61        8.50      5.23 o
  -4  10   8        0.15        0.74      3.47 o
  -3  10   8       21.13       22.70      3.34 o
  -2  10   8        0.10       -0.66      7.48 o
  -1  10   8        0.07        3.47      2.33 o
   0  10   8        0.00       -2.23      2.23 o
   1  10   8        2.97       -0.88      3.56 o
 -11   1   9       19.40       15.21      3.46 o
 -10   1   9        4.06        4.46      1.10 o
  -9   1   9       10.51        8.85      1.85 o
  -8   1   9        2.20        1.43      1.45 o
  -7   1   9        1.54        1.51      0.79 o
  -6   1   9        1.78        2.13      0.96 o
  -5   1   9        4.34        3.19      0.88 o
  -4   1   9        1.98        0.21      0.89 o
  -3   1   9       26.71       23.55      2.42 o
  -2   1   9       22.36       20.64      2.43 o
  -1   1   9       17.61       14.26      2.36 o
   0   1   9        0.84       -1.05      2.09 o
   1   1   9       11.64        3.51      2.05 o
   2   1   9       10.93        7.63      3.46 o
   3   1   9        0.34        0.87      4.91 o
   4   1   9        3.35        5.95      2.25 o
 -11   2   9       10.95        7.26      2.68 o
 -10   2   9        0.01        1.83      1.45 o
  -9   2   9        0.01       -0.56      1.29 o
  -8   2   9       32.40       32.70      2.29 o
  -7   2   9       16.43       12.32      1.44 o
  -6   2   9        3.31        7.36      1.14 o
  -5   2   9        1.91        3.27      0.93 o
  -4   2   9       13.96       17.86      1.38 o
  -3   2   9        0.28       -0.15      2.85 o
  -2   2   9        0.58        0.74      1.48 o
  -1   2   9        0.59       -0.06      1.64 o
   0   2   9        3.14        2.85      3.24 o
   1   2   9        5.27        5.43      2.13 o
   2   2   9        6.17        6.45      4.75 o
   3   2   9        4.43        0.51      1.95 o
   4   2   9       10.45       14.68      3.61 o
 -12   3   9        2.95        5.80      3.46 o
 -11   3   9        0.21       -0.33      2.35 o
 -10   3   9        4.68        3.11      2.23 o
  -9   3   9        4.08        3.50      1.91 o
  -8   3   9       33.56       31.02      2.50 o
  -7   3   9       19.81       11.76      1.49 o
  -6   3   9        3.17        0.49      0.67 o
  -5   3   9       10.69       14.22      1.61 o
  -4   3   9        1.85        0.93      1.27 o
  -3   3   9        1.26        1.43      1.85 o
  -2   3   9       27.32       35.32      2.37 o
  -1   3   9        7.53        7.12      2.26 o
   0   3   9        2.29        2.48      2.00 o
   1   3   9       27.90       38.13      3.08 o
   2   3   9       21.92       29.71      2.81 o
   3   3   9       10.49       10.51      2.02 o
   4   3   9        1.00        0.60      3.57 o
 -12   4   9        4.63       -0.56      3.92 o
 -11   4   9        2.02        2.89      3.45 o
 -10   4   9        1.12        1.45      2.44 o
  -9   4   9        3.94        4.03      2.67 o
  -8   4   9        5.03        5.24      5.36 o
  -7   4   9        2.61        2.59      1.22 o
  -6   4   9       10.19        9.60      1.43 o
  -5   4   9       19.11       21.44      2.30 o
  -4   4   9        6.01        5.72      0.94 o
  -3   4   9        1.21        3.08      1.14 o
  -2   4   9        0.19        3.00      4.82 o
  -1   4   9        7.60        1.78      1.58 o
   0   4   9        9.97        6.10      1.58 o
   1   4   9        3.06        3.53      2.18 o
   2   4   9        2.37       -0.03      1.63 o
   3   4   9        1.80        4.20      2.03 o
 -11   5   9        6.85        3.91      3.14 o
 -10   5   9        4.62        7.03      2.91 o
  -9   5   9        9.28       12.38      4.24 o
  -8   5   9       11.16       13.77      3.24 o
  -7   5   9       10.97        5.46      2.63 o
  -6   5   9       54.10       49.16      3.31 o
  -5   5   9       12.47       11.63      1.55 o
  -4   5   9        2.13        0.68      1.38 o
  -3   5   9        3.97        4.13      2.14 o
  -2   5   9        7.54        9.46      2.36 o
  -1   5   9        1.59        3.10      1.85 o
   0   5   9        0.05       -1.18      5.92 o
   1   5   9        1.44       -0.73      2.39 o
   2   5   9        0.63       -1.88      1.88 o
   3   5   9        0.25       -0.87      2.44 o
 -11   6   9        0.85        0.00      1.12 o
 -10   6   9       14.08        2.89      3.13 o
  -9   6   9        1.46        1.55      2.79 o
  -8   6   9        2.39       -2.44      3.90 o
  -7   6   9       48.80       41.47      4.47 o
  -6   6   9        2.38        5.19      2.73 o
  -5   6   9        9.22       14.55      2.70 o
  -4   6   9        0.90       -0.08      1.38 o
  -3   6   9        0.58        0.06      1.52 o
  -2   6   9        1.77        1.27      1.52 o
  -1   6   9        2.00        1.31      1.71 o
   0   6   9        1.06       -3.91      4.24 o
   1   6   9        0.43        2.02      2.07 o
   2   6   9        3.08        0.24      2.14 o
 -10   7   9        1.72       -0.79      4.36 o
  -9   7   9        4.93        5.80      3.56 o
  -8   7   9        0.16        2.89      4.35 o
  -7   7   9        2.89        1.00      2.21 o
  -6   7   9        3.87        0.18      2.23 o
  -5   7   9       17.24       14.39      2.92 o
  -4   7   9       26.41       27.11      3.63 o
  -3   7   9        2.87        2.87      2.65 o
  -2   7   9        6.12        4.07      2.50 o
  -1   7   9       10.31        4.74      4.69 o
   0   7   9        0.24       -0.77      3.18 o
   1   7   9        1.94        0.63      5.96 o
  -8   8   9        1.12        0.00      1.12 o
  -7   8   9        4.31        7.26      5.35 o
  -6   8   9        1.78       -2.21      2.21 o
  -5   8   9        0.87       -1.68      3.11 o
  -4   8   9       15.41       15.41      3.56 o
  -3   8   9        8.08        3.15      2.66 o
  -2   8   9        1.95       -0.76      2.95 o
  -6   9   9        0.63       -3.71      3.71 o
  -5   9   9        1.15        5.36      3.91 o
  -4   9   9        1.30       -2.34      3.37 o
  -3   9   9        0.02        7.72      3.82 o
  -9   0  10        8.61        6.92      2.33 o
  -8   0  10       15.24        4.78      3.15 o
  -7   0  10        0.03       -0.66      1.89 o
  -6   0  10       14.42        7.91      2.56 o
  -5   0  10        4.80        8.25      1.85 o
  -4   0  10       26.35       26.30      3.06 o
  -3   0  10        2.19        1.00      2.67 o
  -2   0  10        0.35       -0.11      4.30 o
  -1   0  10       35.05       43.08      5.97 o
   0   0  10        5.43        4.55      3.47 o
   1   0  10       34.16       26.94      6.58 o
 -10   1  10       11.88        5.11      2.77 o
  -9   1  10        1.77       -2.02      2.02 o
  -8   1  10        0.45        0.95      1.54 o
  -7   1  10        1.24        1.73      1.50 o
  -6   1  10        8.43        8.84      1.67 o
  -5   1  10       22.71       25.50      2.40 o
  -4   1  10       18.01       15.41      1.72 o
  -3   1  10        0.02       -2.06      2.06 o
  -2   1  10       18.65       13.49      6.52 o
  -1   1  10        1.54       -2.14      2.14 o
   0   1  10        2.79        7.73      5.22 o
   1   1  10        0.00       -1.38      2.31 o
 -10   2  10        9.24       11.87      3.13 o
  -9   2  10        0.74       -1.45      2.44 o
  -8   2  10        1.03       -3.44      3.44 o
  -7   2  10        0.97        0.39      1.20 o
  -6   2  10        1.13       -1.19      1.74 o
  -5   2  10        0.46        1.33      1.49 o
  -4   2  10        0.32        0.95      1.50 o
  -3   2  10        0.30        3.52      2.39 o
  -2   2  10        0.01       -2.20      2.20 o
  -1   2  10        3.52        1.34      3.29 o
   0   2  10        6.65        6.18      2.68 o
  -9   3  10        0.81        1.66      2.67 o
  -8   3  10        0.04        3.24      3.40 o
  -7   3  10        0.29        1.10      2.51 o
  -6   3  10       18.73       20.61      5.48 o
  -5   3  10       12.41        9.07      1.80 o
  -4   3  10       13.85       20.12      2.24 o
  -3   3  10       11.12        7.24      2.43 o
  -2   3  10        0.99        2.84      2.00 o
  -1   3  10        1.64        1.68      4.02 o
   0   3  10        2.18       -0.09      2.32 o
  -9   4  10        0.03        3.09      2.19 o
  -8   4  10        2.73        2.93      1.87 o
  -7   4  10       32.50       16.16      3.08 o
  -6   4  10        0.03       -1.23      2.19 o
  -5   4  10        0.46       -1.76      1.76 o
  -4   4  10        1.88        3.20      1.66 o
  -3   4  10        2.27        0.24      0.94 o
  -2   4  10       13.41       11.95      3.18 o
  -1   4  10        0.29       -2.51      2.63 o
  -7   5  10       11.00        3.98      2.49 o
  -6   5  10        0.19        1.99      2.50 o
  -5   5  10       15.68       11.06      2.62 o
  -4   5  10        0.44       -0.45      2.12 o
  -3   5  10       16.51       13.62      3.97 o
  -2   5  10        0.03       -0.66      3.11 o
  -5   6  10        8.47        5.47      4.53 o
  -4   6  10        8.57        9.03      3.83 o
 
